# Supplementary material for: Linking personality traits and reproductive success in common marmoset (Callithrix jacchus)
Source: Sci Rep. 2022 Aug 3;12:13341. doi: 10.1038/s41598-022-16339-4 (PMC9349211; doi:10.1038/s41598-022-16339-4)
Supplement: Supplementary file 1 — Supplementary Information. [file 41598_2022_16339_MOESM1_ESM.zip]

Archive with 12 entries (9 files):
- masilkova-et-al_sem/
- masilkova-et-al_sem/code/
- masilkova-et-al_sem/code/HighstatLibV6.R
- masilkova-et-al_sem/code/Masilkova-et-al_marmosets_code_fin.r
- masilkova-et-al_sem/data/
- masilkova-et-al_sem/data/data_README.txt
- masilkova-et-al_sem/data/ind_traits.csv
- masilkova-et-al_sem/data/life_table.csv
- masilkova-et-al_sem/Masilkova-et-al_SEM.pdf
- masilkova-et-al_sem/Masilkova-et-al_SEM_table S1.xlsx
- masilkova-et-al_sem/Masilkova-et-al_SEM_table S2.xlsx
- masilkova-et-al_sem/~$silkova-et-al_SEM.docx
