# Supplementary material for: Linking personality traits and reproductive success in common marmoset (Callithrix jacchus)
Source: Sci Rep. 2022 Aug 3;12:13341. doi: 10.1038/s41598-022-16339-4 (PMC9349211; doi:10.1038/s41598-022-16339-4)
Supplement: Supplementary file 1 — Supplementary Information. [file 41598_2022_16339_MOESM1_ESM.zip › masilkova-et-al_sem/code/HighstatLibV6.R]

#Library files for courses provided by: Highland Statistics Ltd.
#To cite these functions, use:
#Mixed effects models and extensions in ecology with R. (2009).
#Zuur, AF, Ieno, EN, Walker, N, Saveliev, AA, and Smith, GM. Springer.

#Copyright Highland Statistics LTD.

#####################################################################
#VIF FUNCTION.
#To use:  corvif(YourDataFile)
corvif <- function(dataz) {
  dataz <- as.data.frame(dataz)
  #correlation part
  #cat("Correlations of the variables\n\n")
  #tmp_cor <- cor(dataz,use="complete.obs")
  #print(tmp_cor)
  
  #vif part
  form    <- formula(paste("fooy ~ ",paste(strsplit(names(dataz)," "),collapse=" + ")))
  dataz   <- data.frame(fooy=1,dataz)
  lm_mod  <- lm(form,dataz)
  
  cat("\n\nVariance inflation factors\n\n")
  print(myvif(lm_mod))
}


#Support function for corvif. Will not be called by the user
myvif <- function(mod) {
  v <- vcov(mod)
  assign <- attributes(model.matrix(mod))$assign
  if (names(coefficients(mod)[1]) == "(Intercept)") {
    v <- v[-1, -1]
    assign <- assign[-1]
  } else warning("No intercept: vifs may not be sensible.")
  terms <- labels(terms(mod))
  n.terms <- length(terms)
  if (n.terms < 2) stop("The model contains fewer than 2 terms")
  if (length(assign) > dim(v)[1] ) {
    diag(tmp_cor)<-0
    if (any(tmp_cor==1.0)){
      return("Sample size is too small, 100% collinearity is present")
    } else {
      return("Sample size is too small")
    }
  }
  R <- cov2cor(v)
  detR <- det(R)
  result <- matrix(0, n.terms, 3)
  rownames(result) <- terms
  colnames(result) <- c("GVIF", "Df", "GVIF^(1/2Df)")
  for (term in 1:n.terms) {
    subs <- which(assign == term)
    result[term, 1] <- det(as.matrix(R[subs, subs])) * det(as.matrix(R[-subs, -subs])) / detR
    result[term, 2] <- length(subs)
  }
  if (all(result[, 2] == 1)) {
    result <- data.frame(GVIF=result[, 1])
  } else {
    result[, 3] <- result[, 1]^(1/(2 * result[, 2]))
  }
  invisible(result)
}
#END VIF FUNCTIONS


##################################################################
##################################################################
#Here are some functions that we took from the pairs help file and
#modified, or wrote ourselves. To cite these, use the r citation: citation()

panel.cor <- function(x, y, digits=1, prefix="", cex.cor = 6)
{
  usr <- par("usr"); on.exit(par(usr))
  par(usr = c(0, 1, 0, 1))
  r1=cor(x,y,use="pairwise.complete.obs")
  r <- abs(cor(x, y,use="pairwise.complete.obs"))
  txt <- format(c(r1, 0.123456789), digits=digits)[1]
  txt <- paste(prefix, txt, sep="")
  if(missing(cex.cor)) { cex <- 0.9/strwidth(txt) } else {
     cex = cex.cor}
  text(0.5, 0.5, txt, cex = cex * r)
}

##################################################################
panel.smooth2=function (x, y, col = par("col"), bg = NA, pch = par("pch"),
                        cex = 1, col.smooth = "black", span = 2/3, iter = 3, ...)
{
  points(x, y, pch = pch, col = col, bg = bg, cex = cex)
  ok <- is.finite(x) & is.finite(y)
  if (any(ok))
    lines(stats::lowess(x[ok], y[ok], f = span, iter = iter),
          col = 1, ...)
}

##################################################################
panel.lines2=function (x, y, col = par("col"), bg = NA, pch = par("pch"),
                       cex = 1, ...)
{
  points(x, y, pch = pch, col = col, bg = bg, cex = cex)
  ok <- is.finite(x) & is.finite(y)
  if (any(ok)){
    tmp=lm(y[ok]~x[ok])
    abline(tmp)}
}

##################################################################
panel.hist <- function(x, ...)
{
  usr <- par("usr"); on.exit(par(usr))
  par(usr = c(usr[1:2], 0, 1.5) )
  h <- hist(x, plot = FALSE)
  breaks <- h$breaks; nB <- length(breaks)
  y <- h$counts; y <- y/max(y)
  rect(breaks[-nB], 0, breaks[-1], y, col="white", ...)
}
##################################################################
##################################################################


##################################################################
##################################################################
#Functions for variograms
#To cite these functions, use:
#Mixed effects models and extensions in ecology with R. (2009).
#Zuur, AF, Ieno, EN, Walker, N, Saveliev, AA, and Smith, GM. Springer.
#Make a variogram for one variable
#To use, type:  MyVariogram(XUTM, YUTM, E , MyDistance=10)
# XUTM is x coordinates
# XUTM is y coordinates
# E is variable used in sample variogram
# MyDistance is the cutoff value for the distances

MyVariogram <- function(x,y,z, MyDistance) {
  library(gstat)
  mydata      <- data.frame(z, x, y)
  coordinates(mydata)    <- c("x", "y")  
  Var <- variogram(z ~ 1, mydata, cutoff = MyDistance)
  data.frame(Var$np, Var$dist, Var$gamma)
}

#Function for making multiple variograms in an xyplot
#To use, type:  MultiVariogram(Z, MyVar,XUTM, YUTM, MyDistance=10)
# Z is a data frame with all the data 
# Character string with variable names that will be used in the xyplot
# XUTM is x coordinates
# XUTM is y coordinates
# MyDistance is the cutoff value for the distances

MultiVariogram <- function(Z, MyVar, x, y, MyDistance) {
  #Z is the data frame with data
  #MyVar is a list of variables for for which variograms are calculated
  #x, y: spatial coordinates
  #MyDistance: limit for distances in the variogram
  
  library(lattice)
  VarAll<- c(NA,NA,NA,NA)
  for (i in MyVar){
    vi <- MyVariogram(x,y,Z[,i], MyDistance)
    vii <- cbind(vi, i)
    VarAll <- rbind(VarAll,vii)
  }
  VarAll <- VarAll[-1,]
  
  P <- xyplot(Var.gamma ~ Var.dist | factor(i), col = 1, type = "p", pch = 16,
              data = VarAll,
              xlab = "Distance",
              ylab = "Semi-variogram",
              strip = function(bg='white', ...)
                strip.default(bg='white', ...),
              scales = list(alternating = T,
                            x = list(relation = "same"),
                            y = list(relation = "same"))
              )
  
  print(P)
}
#End variogram code
##########################################################

#Function for multi-panel Cleveland dotplot.
#The input file must contain no categorical variables
Mydotplot <- function(DataSelected){

P <- dotplot(as.matrix(as.matrix(DataSelected)),
          groups=FALSE,
          strip = strip.custom(bg = 'white',
                               par.strip.text = list(cex = 1.2)),
          scales = list(x = list(relation = "free", draw = TRUE),
                        y = list(relation = "free", draw = FALSE)),
          col=1, cex  = 0.5, pch = 16,
          xlab = list(label = "Value of the variable", cex = 1.5),
          ylab = list(label = "Order of the data from text file", cex = 1.5))
  
print(P)  
  }


#Add more code here:


Mybwplot <- function(Z, MyVar, TargetVar){
#Multipanel boxplots
#Z: data set
#MyVar: character string
#TargetVar: variable for the x-axis..must be a factor
  
  AllY <- as.vector(as.matrix(Z[,MyVar]))
  AllX <- rep(Z[,TargetVar], length(MyVar))
  ID <- rep(MyVar, each = nrow(Z))
  
P <- bwplot(AllY ~ factor(AllX) | ID, horizontal = FALSE,
         ylab = "", xlab = "",
         scales = list(alternating = T,cex.lab = 1.5,
                       x = list(relation = "same",rot =90, abbreviate = TRUE, cex = 1.5),
                       y = list(relation = "free", draw = FALSE)),
         strip = strip.custom(bg = 'white',
                              par.strip.text = list(cex = 1.2)),
         cex = .5,
         par.settings = list(
           box.rectangle = list(col = 1),
           box.umbrella  = list(col = 1),
           plot.symbol   = list(cex = .5, col = 1)))
print(P)
  }


#######################################################
MyxyplotBin <- function(Z, MyV, NameY1) {
  AllX  <- as.vector(as.matrix(Z[,MyV]))
  AllY  <- rep(Z[,NameY1] , length(MyV))
  AllID <- rep(MyV, each = nrow(Z))
  
  
  library(mgcv)
  library(lattice)
  
  P <- xyplot(AllY ~ AllX | factor(AllID), col = 1,
              strip = function(bg='white', ...) strip.default(bg='white', ...),
              scales = list(alternating = T, 
                            x = list(relation = "free"),
                            y = list(relation = "same")),
              xlab = "Covariate",
              ylab = "Probability of presence",
              panel=function(x,y){
                panel.grid(h=-1, v= 2)
                panel.points(x,y,col=1)
                tmp<-gam(y~s(x, k = 4), family = binomial)
                MyData <- data.frame(x = seq(min(x), max(x), length = 25))
                p1 <- predict(tmp, newdata = MyData, type ="response")
                panel.lines(MyData$x,p1, col = 1, lwd = 3)
              })
  
  print(P)
}
#######################################################

#######################################################
Myxyplot <- function(Z, MyV, NameY1,MyYlab="") {
  AllX  <- as.vector(as.matrix(Z[,MyV]))
  AllY  <- rep(Z[,NameY1] , length(MyV))
  AllID <- rep(MyV, each = nrow(Z))
  
  
  library(mgcv)
  library(lattice)
  
  P <- xyplot(AllY ~ AllX|factor(AllID), col = 1,
              xlab = list("Explanatory variables", cex = 1.5),
              #ylab = list("Response variable", cex = 1.5),
              #ylab = list("Pearson residuals", cex = 1.5),
              ylab = list(MyYlab, cex = 1.5),
              #layout = c(2,2),   #Modify
              strip = function(bg='white', ...)
                strip.default(bg='white', ...),
              scales = list(alternating = T,
                            x = list(relation = "free"),
                            y = list(relation = "same")),
              panel=function(x, y){
                panel.grid(h=-1, v= 2)
                panel.points(x, y, col = 1)
                panel.loess(x, y, span = 0.8,col = 1, lwd = 2)})
  
  print(P)
}
#######################################################

MyxyplotPolygon <- function(Z, MyV, NameY1) {
  AllX  <- as.vector(as.matrix(Z[,MyV]))
  AllY  <- rep(Z[,NameY1] , length(MyV))
  AllID <- rep(MyV, each = nrow(Z))
  
  
  library(mgcv)
  library(lattice)
  Z <- xyplot(AllY ~ AllX|factor(AllID), col = 1,
              xlab = list(label = "Explanatory variables", cex = 1.5),
              ylab = "",
              strip = function(bg='white',cex.lab = 1.5,...)
                strip.default(bg='white', ...),
              scales = list(alternating = T,
                            x = list(relation = "free"),
                            y = list(relation = "same")),
              panel=function(x, y){
                t1 <- gam(y~s(x))
                MD1 <- data.frame(x=seq(from = min(x, na.rm = TRUE),
                                        to = max(x, na.rm = TRUE),
                                        length = 100))
                P1 <- predict(t1,   se.fit = TRUE)
                I1 <- order(x)
                xs <- sort(x)
                panel.lines(xs, P1$fit[I1], col = 1)
                panel.polygon(c(xs, rev(xs)),
                              c(P1$fit[I1]-2*P1$se.fit[I1],
                                rev(P1$fit[I1]+2*P1$se.fit[I1])),
                              col = gray(0.7),
                              density = 10 )
                panel.grid(h=-1, v= 2)
                panel.abline(0,0)
                panel.points(x, y, col = 1)
                
              })
  #Because the xyplot is inside a function you need to print 
  #construction below
  print(Z)
}

################################################
#Mypairs
#Make fancy pair plots
Mypairs <- function(Z) {
  MyVarx <- colnames(Z)
  pairs(Z, labels = MyVarx,
      cex.labels =  2,
      lower.panel = function(x, y, digits=2, prefix="", cex.cor = 7) {
        panel.cor(x, y, digits, prefix, cex.cor)}, 
      upper.panel =  function(x, y) points(x, y, 
                                           pch = 16, cex = 0.8, 
                                           col = gray(0.1)))
 #print(P)
}
