# Supplementary material for: Linking personality traits and reproductive success in common marmoset (Callithrix jacchus)
Source: Sci Rep. 2022 Aug 3;12:13341. doi: 10.1038/s41598-022-16339-4 (PMC9349211; doi:10.1038/s41598-022-16339-4)
Supplement: Supplementary file 1 — Supplementary Information. [file 41598_2022_16339_MOESM1_ESM.zip › masilkova-et-al_sem/code/Masilkova-et-al_marmosets_code_fin.r]

####### R code for Masilkova et al - Linking personality traits and reproductive success in common marmoset (Callithrix jacchus)  #######
## R script with statistical analyses, 
## Version date: 17 May 2022 
## contact: David Boukal, dboukal@prf.jcu.cz

#rm(list=ls())

#### Workplace ####
setwd("D:/path_to_local_folder/") ## path to local folder with files

#### Load packages ####
library("ordinal")
library("gridExtra")
library("colorspace")
library("gtools")
library("ggplot2")
library("ggnewscale")
library("ggpubr")
library("GGally") # correlation matrices
library("plyr")
library("dplyr")
library("tidyr")
library("lme4")
library("lmerTest")
library("DHARMa")
library("glmmTMB")
#library("corrplot")
library("corrgram")
#library("blmeco") #overdispersion check for glmer()
library("car") 
library("MASS") 
library("scales")
library("AICcmodavg") # for model selection
library("bbmle")  # for model selection
library("reshape2")
library("data.table")
library("afex")
library("effects")
library("sjPlot") # more flexible effects
library("ggeffects") # more flexible effects
library("MuMIn")
library("gridExtra")
library("cowplot")
library("lme4")
library("nlme")
library("pbkrtest")

#### Auxiliary functions ####
source("./HighstatLibV6.R") ## corvif() function, see http://www.highstat.com/book2.htm ## function should be saved in the working directory

## expand grid for dataframes
expand.grid.df <- function(...) Reduce(function(...) merge(..., by=NULL), list(...))

## fixing bug in ICtab export
as.data.frame.ICtab <- function(x, row.names = NULL, optional = FALSE, ...){
  attr(x,"class") <- "data.frame"
  as.data.frame(x, row.names = row.names, optional = optional)
}

## test of overdispersion
overdisp_fun <- function(model) {
  rdf <- df.residual(model)
  rp <- residuals(model,type="pearson")
  Pearson.chisq <- sum(rp^2)
  prat <- Pearson.chisq/rdf
  pval <- pchisq(Pearson.chisq, df=rdf, lower.tail=FALSE)
  c(chisq=Pearson.chisq,ratio=prat,rdf=rdf,p=pval)
}

# Color-blind palette with black, http://www.cookbook-r.com/Graphs/Colors_(ggplot2)/:
cbbPalette <- c("#001111", "#E69F00", "#56B4E9", "#009E73", "#F0E442", "#00BBBB", "#EE7621", "#CC79A7") ## barvy pro OSM jezer

### test of correlation significance 
cor.mtest <- function(mat, conf.level = 0.95) {
  mat <- as.matrix(mat)
  n <- ncol(mat)
  p.mat <- lowCI.mat <- uppCI.mat <- matrix(NA, n, n)
  diag(p.mat) <- 0
  diag(lowCI.mat) <- diag(uppCI.mat) <- 1
  for (i in 1:(n - 1)) {
    for (j in (i + 1):n) {
      tmp <- cor.test(mat[, i], mat[, j], conf.level = conf.level)
      p.mat[i, j] <- p.mat[j, i] <- tmp$p.value
      lowCI.mat[i, j] <- lowCI.mat[j, i] <- tmp$conf.int[1]
      uppCI.mat[i, j] <- uppCI.mat[j, i] <- tmp$conf.int[2]
    }
  }
  return(list(p.mat, lowCI.mat, uppCI.mat))
}

### ggplot - eps/pdf labels settings
labs.EPS <- ggplot2::theme(
  strip.text.x = element_text(size=12, face = "bold"),
  strip.text.y = element_text(size=12, face = "bold"),
  axis.text.x = element_text(size=10),
  axis.text.y = element_text(size=10),
  axis.title.x = element_text(size=12, face = "bold"),
  axis.title.y = element_text(size=12, angle = 90, face = "bold"),
  axis.line.x = element_line(color="black", size = 0.5),
  axis.line.y = element_line(color="black", size = 0.5)
)

### custom (small) legend in ggplot 
## https://stackoverflow.com/questions/52297978/decrease-overal-legend-size-elements-and-text
addSmallLegend <- function(myPlot, pointSize = 0.65, textSize = 6, spaceLegend = 0.45) {
  myPlot +
    guides(shape = guide_legend(override.aes = list(size = pointSize)),
           colour = guide_colourbar(override.aes = list(size = pointSize))) +
    theme(legend.title = element_text(size = textSize), 
          legend.text  = element_text(size = textSize),
          legend.key.size = unit(spaceLegend, "lines"))
}

#### DATA LOADING ####
## traits of parents + main summary of reproductive events:
traits <- read.csv("ind_traits.csv", header = T) 
traits$P.ini <- as.Date(traits$P.ini, "%d/%m/%Y")
traits$P.end <- as.Date(traits$P.end, "%d/%m/%Y")
traits$P.reprstop <- as.Date(traits$P.reprstop, "%d/%m/%Y")
traits$contrON <- as.Date(traits$contrON, "%d/%m/%Y")
traits$contrOFF <- as.Date(traits$contrOFF, "%d/%m/%Y")
traits$inf_birthdate <- as.Date(traits$inf_birthdate, "%d/%m/%Y")
traits <- ddply(traits, .(ID), mutate,
            nr.litter = expF - min(expF) + 1)
traits <-  traits[, -c(4,7,10,13,16)] ## drop columns with trait differences (will be calculated later)

traits <- arrange(traits, ID, expF)
traits <- ddply(traits, .(ID), mutate,
                prev.littersize = dplyr::lag(littersize),
                prev.suppfeeding = dplyr::lag(suppfeeding))

## data with reproduction and individual survival:
ltab <- read.csv("life_table.csv", header = T) 
ltab$P.ini <- as.Date(ltab$P.ini, "%d/%m/%Y")
ltab$P.end <- as.Date(ltab$P.end, "%d/%m/%Y")
ltab$contrON <- as.Date(ltab$contrON, "%d/%m/%Y")
ltab$contrOFF <- as.Date(ltab$contrOFF, "%d/%m/%Y")
ltab$inf_birthdate <- as.Date(ltab$inf_birthdate, "%d/%m/%Y")
ltab$inf_outdate <- as.Date(ltab$inf_outdate, "%d/%m/%Y")

summary(ltab)

colnames(ltab)
colnames(traits)
intersect(colnames(ltab), colnames(traits))

#### DATA EXPLORATION ####
#### individual male and female traits and ages: Table S1, Figs S1 and S2 #######
trt.cols2 <- c(1:11) ## columns with ID + raw traits
colnames(traits)[trt.cols2]
trt.uniq <- unique(traits[,trt.cols2])

## calculate average trait value, raw trait difference and absolute trait difference for each pair:
trt.uniq$co.a <- (trt.uniq$coM + trt.uniq$coF)/2
trt.uniq$co.d <- (trt.uniq$coM - trt.uniq$coF)
trt.uniq$co.absd <- abs(trt.uniq$coM - trt.uniq$coF)
trt.uniq$ag.a <- (trt.uniq$agM + trt.uniq$agF)/2
trt.uniq$ag.d <- (trt.uniq$agM - trt.uniq$agF)
trt.uniq$ag.absd <- abs(trt.uniq$agM - trt.uniq$agF)
trt.uniq$as.a <- (trt.uniq$asM + trt.uniq$asF)/2
trt.uniq$as.d <- (trt.uniq$asM - trt.uniq$asF)
trt.uniq$as.absd <- abs(trt.uniq$asM - trt.uniq$asF)
trt.uniq$pa.a <- (trt.uniq$paM + trt.uniq$paF)/2
trt.uniq$pa.d <- (trt.uniq$paM - trt.uniq$paF)
trt.uniq$pa.absd <- abs(trt.uniq$paM - trt.uniq$paF)
trt.uniq$in.a <- (trt.uniq$inM + trt.uniq$inF)/2
trt.uniq$in.d <- (trt.uniq$inM - trt.uniq$inF)
trt.uniq$in.absd <- abs(trt.uniq$inM - trt.uniq$inF)

traits.ages <-  ddply(traits, .(ID), summarise,
                      ini.ageM = min(ageM/365, na.rm = T),
                      ini.ageF = min(ageF/365, na.rm = T))
traits.ages$ini.ageF[which(!is.finite(traits.ages$ini.ageF))] <- NA
traits.ages <-  ddply(traits.ages, .(ID), transform,
                      age.a = (ini.ageM + ini.ageF)/2,
                      age.d = (ini.ageM - ini.ageF),
                      age.absd = abs(ini.ageM - ini.ageF)
)
trt.uniq <- merge(trt.uniq, traits.ages)

trt.uniq.melted <- reshape2::melt(trt.uniq[,c(1,12:26, 29:31)], id.vars= 'ID')
trt.uniq.melted2 <- reshape2::colsplit(trt.uniq.melted$variable, pattern ="\\.", names = c("trait","type"))
trt.uniq.melted <- cbind(trt.uniq.melted, trt.uniq.melted2)
## recasted data: for each pair and trait, gives avg trait value + sex difference 
trt.uniq.recast <- reshape2::dcast(trt.uniq.melted, trait + ID ~ type) 

trt.uniq.recast <- ddply(trt.uniq.recast, .(trait), transform,
                         #avg.c   = avg - mean(avg),
                         AS  = (a - mean(a, na.rm =T))/sd(a, na.rm =T),
                         #diff.c  = diff - mean(diff),
                         #DS0 = (diff - mean(diff))/sd(diff)
                         DS = (d - mean(d, na.rm =T))/sd(a, na.rm =T), ## difference normalized by the variance of mean (m+f) trait values
                         absDS = (absd)/sd(a, na.rm =T) ## absolute difference standardized by the variance of mean (m+f) trait values
)
trt.uniq.recast$trait <- as.factor(trt.uniq.recast$trait)
trt.uniq.recast$trait <- factor(trt.uniq.recast$trait, levels = levels(trt.uniq.recast$trait)[c(1,3:6,2)])

## summary for each trait - Table S1:
(trt.summary <- ddply(trt.uniq.recast, .(trait), summarise,
      avg.a   = mean(a, na.rm =T),
      sd.a  = sd(a, na.rm =T),
      avg.diff  = mean(d, na.rm =T),
      sd.diff = sd(d, na.rm =T),
      avg.absdiff  = mean(absd, na.rm =T),
      sd.absdiff = sd(absd, na.rm =T))
)
# trait      avg.a     sd.a    avg.diff   sd.diff avg.absdiff sd.absdiff
#    ag  49.345238 3.559737 -0.02380952  8.042817    6.452381   4.579587
#    as  -7.214286 5.071542 -4.38095238  7.167470    7.142857   4.237165
#    co -43.785714 7.480093 -0.52380952 14.251733   11.809524   7.547311
#    in  17.642857 2.486930 -1.57142857  3.941084    3.190476   2.727069
#    pa  12.523810 3.102322 -2.33333333  4.762702    3.904762   3.520011
#   age   3.501575 1.864448 -0.04068493  1.798256   0.8987671   1.544400

# write.csv(trt.summary, "trait_summary_v2.csv", row.names = F)

## mean initial ages of males and females:
c(mean(traits.ages$ini.ageM,na.rm = T), sd(traits.ages$ini.ageM,na.rm = T))
c(mean(traits.ages$ini.ageF,na.rm = T), sd(traits.ages$ini.ageF,na.rm = T))

## raw data - not illustrated:
p <- ggplot(data=trt.uniq.recast, aes(x=a-d/2, y = a+d/2, group=ID))+
  geom_jitter(aes(colour=ID, shape = ID, fill =ID), size=2, alpha=0.5, width = 0.2) +
  scale_shape_manual(values = c(21:25, 21:25, 21:25, 21:25, 21)) +
  facet_wrap(~trait, scales="free") +
  labs.EPS +
  theme_bw() + theme(legend.position="none") +
  scale_x_continuous("female trait value") + 
  scale_y_continuous("male trait value")
p + geom_abline(intercept = 0, slope = 1, linetype = "dashed")

## scaled data - Fig. S1:
p <- ggplot(data=trt.uniq.recast, aes(x=AS, y = DS, group=ID))+
  geom_jitter(aes(colour=ID, shape = ID, fill =ID), size=1.5, alpha=0.5, width = 0.01) +
  geom_hline(yintercept = 0, lty =2, lwd=0.3) +
  scale_shape_manual(values = c(21:25, 21:25, 21:25, 21:25, 21)) +
  facet_wrap(~trait)+
  labs.EPS + theme_bw() +
  theme(legend.position="none") +
  theme(panel.grid.major = element_blank(), panel.grid.minor = element_blank(),  
        panel.background = element_blank()) +
  scale_x_continuous(expression(paste("pair's mean trait value"~italic('t')~"(z-score)"))) + 
  scale_y_continuous(expression(paste("signed similarity index ("*Delta*italic('t')*")")))
p 

## scaled data - Fig. S2:
p <- ggplot(data=trt.uniq.recast, aes(x=AS, y = absDS, group=ID))+
  geom_jitter(aes(colour=ID, shape = ID, fill =ID), size=1.5, alpha=0.5, width = 0.01) +
  geom_hline(aes(), yintercept = 0, lty =2, lwd=0.3) +
  scale_shape_manual(values = c(21:25, 21:25, 21:25, 21:25, 21)) +
  facet_wrap(~trait)+
  labs.EPS + theme_bw() + theme(legend.position="none") +
  theme(panel.grid.major = element_blank(), panel.grid.minor = element_blank(),  
        panel.background = element_blank()) +
  scale_x_continuous(expression(paste("pair's mean trait value"~italic('t')~"(z-score)"))) + 
  scale_y_continuous(expression(paste("similarity index (|"*Delta*italic('t')*"|)")))
p

#### collinearity of individual male and female traits (data for Table S2) #############
colnames(traits)
trt.Mcols <- c(3,5,7,9,11) ## male traits (raw)
trt.Fcols <- c(2,4,6,8,10) ## female traits (raw)
traitsM.uniq <- unique(traits[,trt.Mcols])
traitsF.uniq <- unique(traits[,trt.Fcols])

## variance inflation factors - input for Table S2:
## male traits: 
corvif(traitsM.uniq) ## suggests collinearity between asM and inM (but see https://stats.stackexchange.com/questions/82984/how-to-test-and-avoid-multicollinearity-in-mixed-linear-model)
corvif(traitsM.uniq[c("coM", "agM", "paM", "inM")]) 
## female traits: 
corvif(traitsF.uniq)

### trait matrix for analyses (mean trait + differences in traits, z-scores) ########
trt.uniq.recast <- as.data.table(trt.uniq.recast)
colnames(trt.uniq.recast)
trt.uniq.recast <- dcast.data.table(trt.uniq.recast, ID~trait+..., 
                                    value.var=colnames(trt.uniq.recast)[3:8], 
                                    sep = ".")
colnames(trt.uniq.recast)

## scaled male/female traits
mean.ag <- mean(rbind(trt.uniq$agF, trt.uniq$agM), na.rm = TRUE)
sd.ag <- sd(rbind(trt.uniq$agF, trt.uniq$agM) - mean.ag, na.rm = TRUE)
trt.uniq$agF.sd <- (trt.uniq$agF - mean.ag)/sd.ag
trt.uniq$agM.sd <- (trt.uniq$agM - mean.ag)/sd.ag

mean.as <- mean(rbind(trt.uniq$asF, trt.uniq$asM), na.rm = TRUE)
sd.as <- sd(rbind(trt.uniq$asF, trt.uniq$asM) - mean.as, na.rm = TRUE)
trt.uniq$asF.sd <- (trt.uniq$asF - mean.as)/sd.as
trt.uniq$asM.sd <- (trt.uniq$asM - mean.as)/sd.as

mean.co <- mean(rbind(trt.uniq$coF, trt.uniq$coM), na.rm = TRUE)
sd.co <- sd(rbind(trt.uniq$coF, trt.uniq$coM) - mean.co, na.rm = TRUE)
trt.uniq$coF.sd <- (trt.uniq$coF - mean.co)/sd.co
trt.uniq$coM.sd <- (trt.uniq$coM - mean.co)/sd.co

mean.in <- mean(rbind(trt.uniq$inF, trt.uniq$inM), na.rm = TRUE)
sd.in <- sd(rbind(trt.uniq$inF, trt.uniq$inM) - mean.in, na.rm = TRUE)
trt.uniq$inF.sd <- (trt.uniq$inF - mean.in)/sd.in
trt.uniq$inM.sd <- (trt.uniq$inM - mean.in)/sd.in

mean.pa <- mean(rbind(trt.uniq$paF, trt.uniq$paM), na.rm = TRUE)
sd.pa <- sd(rbind(trt.uniq$paF, trt.uniq$paM) - mean.pa, na.rm = TRUE)
trt.uniq$paF.sd <- (trt.uniq$paF - mean.pa)/sd.pa
trt.uniq$paM.sd <- (trt.uniq$paM - mean.pa)/sd.pa

## merge traits with reproductive event data
traits2 <- merge(traits, trt.uniq)
traits2 <- merge(traits2, trt.uniq.recast)
traits2$obs <- seq(dim(traits2)[1]) ## to be used as observation-level random factor

colnames(traits2)
## mean/SD age
mean.age <- mean(rbind(traits2[,21],traits2[,22]), na.rm=TRUE)
sd.age <- sd(rbind(traits2[,21],traits2[,22]) - mean.age, na.rm=TRUE)
traits2$ageM.sd <- (traits2$ageM - mean.age)/sd.age
traits2$ageF.sd <- (traits2$ageF - mean.age)/sd.age

## mean/SD log age
mean.log.age <- mean(log10(rbind(traits2[,21],traits2[,22])), na.rm=TRUE)
sd.log.age <- sd(log10(rbind(traits2[,21],traits2[,22])) - mean.log.age, na.rm=TRUE)
traits2$log.ageM.sd <- (log10(traits2$ageM) - mean.log.age)/sd.log.age
traits2$log.ageF.sd <- (log10(traits2$ageF) - mean.log.age)/sd.log.age

## SD number of litter
traits2$n.litt.sd <- (traits2$nr.litter - mean(traits2$nr.litter))/sd(traits2$nr.litter)

## litter size needs to be a factor to apply ordinal::clmm()
traits2$ltF <- as.factor(traits2$littersize)
head(traits2[,c("littersize", "ltF")])
## supplementary feeding converted to numeric in order to plot model results
traits2$suppfN <- as.numeric(as.factor(traits2$suppfeeding)) - 1
head(traits2)

dd <- merge(ltab, traits2, all = TRUE) ## OK: 559 rows
colnames(dd)
head(dd)

## individual offspring survival until 3 months
hist(as.numeric(dd$inf_outdate - dd$inf_birthdate), breaks = 37)
dd$off.Tend <- as.numeric(dd$inf_outdate - dd$inf_birthdate)
dd[is.na(dd$off.Tend),] ## 7 infants that did not make it to the age of 1yr but their 'death s.lat.' date is not known

dd$surv.3mo <- NA
dd[which(dd$status == "survived"), ]$surv.3mo <- 1
dd[which(dd$status == "stillborn"), ]$surv.3mo <- 0
summary(dd$surv.3mo)
summary(dd$status)
dd[which(dd$status %in% c("euthanized", "fostered", "found dead") & dd$off.Tend < 90), ]$surv.3mo <- 0
dd[which(dd$status %in% c("euthanized", "fostered", "found dead") & dd$off.Tend >= 90), ]$surv.3mo <- 1
xtabs( ~ surv.3mo, dd)

dd$yr <- as.integer(format(dd$inf_birthdate,'%Y'))
traits$yr <- as.integer(format(traits$inf_birthdate,'%Y'))
traits2$yr <- as.integer(format(traits2$inf_birthdate,'%Y'))

write.csv(dd, file= "marmoset_for_analyses.csv", row.names = F)
write.csv(traits2, file= "marmoset_litters+traits_for_analyses.csv", row.names = F)

### collinearity in full trait dataset (data for Table S2) ##############
colnames(traits2)
## female data (z scores): *F.sd traits
corvif(unique(traits2[,50+c(-3,1,3,5,7,9)])) ## low VIF values (including age)
corvif(unique(traits2[,50+c(1,3,5,7,9)])) ## low VIF values

## male data (z scores): *M.sd traits
corvif(unique(traits2[,51+c(-5,1,3,5,7,9)])) ## borderline VIF values (including age)
corvif(unique(traits2[,51+c(1,3,5,7,9)])) ## borderline VIF values (asM.sd = 3.41)
corvif(unique(traits2[,51+c(-5,1,5,7,9)])) ## low VIF values (removed asM.sd, but including age)
corvif(unique(traits2[,51+c(1,5,7,9)])) ## low VIF values (removed asM.sd)

## male+female data (z scores): *[m/F].sd traits
corvif(unique(traits2[,50+c(1:10)])) ## high VIF values (inM.sd = 9.20)
corvif(unique(traits2[,50+c(1:7,9,10)])) ## low VIF values (inM.sd removed)

## (signed) similarity indices: AS/DS traits
corvif(unique(traits2[,c(79:83,85:89)])) ## high VIF values (DS.in = 8.12)
corvif(unique(traits2[,c(79:83,85:87,89)])) ## low/borderline VIF values ('DS.in' excluded: AS.as = 3.13)
corvif(unique(traits2[,30+c(49:53,55:58)])) ## low/borderline VIF values ('DS.pa' excluded: AS.as = 3.19)

## absDS data: AS/absDS traits
corvif(unique(traits2[,30+c(49:53,61:65)])) ## low VIF values (max: AS.as = 2.77)

#### DATA ANALYSES ##################
#### INTER-BIRTH INTERVALS: visualization & definition of short vs long IBI ####
xtabs(~ibi, traits2)
mean(traits2$ibi)
sd(traits2$ibi)
hist(subset(traits2, ibi <= 170 & ibi >= 140)$ibi, breaks = 31)

## remove IBI = 131 from IBI analysis
traits2.ibi <- subset(traits2, ibi > 140)

### define short vs long IBI (cutoff = 165)
ibi.cut = 165
dim(subset(traits2.ibi, ibi > ibi.cut)) ## 30 long inter-birth intervals out of 213 
dim(subset(traits2.ibi, ibi <= ibi.cut)) ## 183 short inter-birth intervals out of 213 

traits2.ibi$long.ibi <- 0
traits2.ibi$long.ibi[which(traits2$ibi > ibi.cut)] <- 1
traits2$long.ibi <- 0
traits2$long.ibi[which(traits2$ibi > ibi.cut)] <- 1

ddply(traits2.ibi, .(long.ibi), summarise,
      N = length(ibi),
      avg = mean(ibi, na.rm = T),
      sd = sd(ibi, na.rm = T)
)
#long.ibi   N      avg        sd
#       0 183 153.3388  2.792252
#       1  30 239.4000 69.872100

## Figure S3:
phist <- ggplot(data=traits2.ibi, aes(x=ibi, color = as.factor(long.ibi)))+
  geom_segment(aes(x = ibi.cut +2, y=0, xend = ibi.cut +2, yend = 35), lty = 2, lwd=0.2) +
  geom_histogram(aes(color = as.factor(long.ibi)), binwidth = 1, fill="white", position="identity", lwd=0.2) +
  labs.EPS + theme_bw()+ 
  theme(panel.grid.major = element_blank(), panel.grid.minor = element_blank(),  
        panel.background = element_blank()) +
  scale_colour_manual(values = c("grey60", "black")) +
  #geom_vline(xintercept = ibi.cut +0.5, lty = 2) +
  scale_x_continuous("Inter-birth interval (days)", limits = c(100,500)) + 
  scale_y_continuous("Frequency", limits = c(0,35)) + 
  theme(legend.position="none")
phist

ggsave("Fig_S3.pdf", phist, width = 3, height = 2, units = "in")

xtabs(~ long.ibi + ID, traits2.ibi)
#         ID
#long.ibi  a  b  c  d  e  f  g  h  i  j  k  l  m  n  o  p  q  r  s  t  u
#       0 16 11 10  6  3 11  2  4  8 15 21  4  3  6  5  9 17  8 11 11  2
#       1  1  3  0  1  1  1  0  2  1  2  1  1  2  0  3  2  1  3  3  1  1

xtabs( ~ long.ibi + nr.litter, traits2)
#        nr.litter
#long.ibi  1  2  3  4  5  6  7  8  9 10 11 12 13 14 15 16 17 18 19 20 21 22
#       0 10 18 17 18 15 15 12 12 11  9 10  9  6  6  3  4  4  2  1  1  1  0
#       1 11  3  3  1  3  1  2  1  1  2  0  0  0  0  1  0  0  0  0  0  0  1


## GLMM models of probability of short IBI duration #####
m.ibi.0 <- glmer(long.ibi ~ log10(nr.litter) + (1|ID),
                 data = traits2.ibi, 
                 family = binomial(link="cloglog"))
# .ag models
m.ibi.AS.ag <- update(m.ibi.0, . ~ . + AS.ag)
m.ibi.DS.ag <- update(m.ibi.0, . ~ . + DS.ag)
m.ibi.ASDS.ag <- update(m.ibi.0, . ~ . + AS.ag + DS.ag)
m.ibi.absDS.ag <- update(m.ibi.0, . ~ . + absDS.ag)
m.ibi.ASabsDS.ag <- update(m.ibi.0, . ~ . + AS.ag + absDS.ag)
m.ibi.agM.sd <- update(m.ibi.0, . ~ . + agM.sd)
m.ibi.agF.sd <- update(m.ibi.0, . ~ . + agF.sd)

# .as models
m.ibi.AS.as <- update(m.ibi.0, . ~ . + AS.as)
m.ibi.DS.as <- update(m.ibi.0, . ~ . + DS.as)
m.ibi.ASDS.as <- update(m.ibi.0, . ~ . + AS.as + DS.as)
m.ibi.absDS.as <- update(m.ibi.0, . ~ . + absDS.as)
m.ibi.ASabsDS.as <- update(m.ibi.0, . ~ . + AS.as + absDS.as)
m.ibi.asF.sd <- update(m.ibi.0, . ~ . + asF.sd)
m.ibi.asM.sd <- update(m.ibi.0, . ~ . + asM.sd)

# .co models
m.ibi.AS.co <- update(m.ibi.0, . ~ . + AS.co)
m.ibi.DS.co <- update(m.ibi.0, . ~ . + DS.co)
m.ibi.ASDS.co <- update(m.ibi.0, . ~ . + AS.co + DS.co)
m.ibi.absDS.co <- update(m.ibi.0, . ~ . + absDS.co)
m.ibi.ASabsDS.co <- update(m.ibi.0, . ~ . + AS.co + absDS.co)
m.ibi.coF.sd <- update(m.ibi.0, . ~ . + coF.sd)
m.ibi.coM.sd <- update(m.ibi.0, . ~ . + coM.sd)

# .in models
m.ibi.AS.in <- update(m.ibi.0, . ~ . + AS.in)
m.ibi.DS.in <- update(m.ibi.0, . ~ . + DS.in)
m.ibi.ASDS.in <- update(m.ibi.0, . ~ . + AS.in + DS.in)
m.ibi.absDS.in <- update(m.ibi.0, . ~ . + absDS.in)
m.ibi.ASabsDS.in <- update(m.ibi.0, . ~ . + AS.in + absDS.in)
m.ibi.inF.sd <- update(m.ibi.0, . ~ . + inF.sd)
m.ibi.inM.sd <- update(m.ibi.0, . ~ . + inM.sd)

# .pa models
m.ibi.AS.pa <- update(m.ibi.0, . ~ . + AS.pa)
m.ibi.DS.pa <- update(m.ibi.0, . ~ . + DS.pa)
m.ibi.ASDS.pa <- update(m.ibi.0, . ~ . + AS.pa + DS.pa)
m.ibi.absDS.pa <- update(m.ibi.0, . ~ . + absDS.pa)
m.ibi.ASabsDS.pa <- update(m.ibi.0, . ~ . + AS.pa + absDS.pa)
m.ibi.paF.sd <- update(m.ibi.0, . ~ . + paF.sd)
m.ibi.paM.sd <- update(m.ibi.0, . ~ . + paM.sd)

## model selection - AICc table for Table S4:
(res <- bbmle::AICctab(m.ibi.0, 
                      m.ibi.AS.ag, m.ibi.DS.ag, m.ibi.ASDS.ag, m.ibi.absDS.ag, m.ibi.ASabsDS.ag, 
                      m.ibi.AS.as, m.ibi.DS.as, m.ibi.ASDS.as, m.ibi.absDS.as, m.ibi.ASabsDS.as, 
                      m.ibi.AS.co, m.ibi.DS.co, m.ibi.ASDS.co, m.ibi.absDS.co, m.ibi.ASabsDS.co, 
                      m.ibi.AS.in, m.ibi.DS.in, m.ibi.ASDS.in, m.ibi.absDS.in, m.ibi.ASabsDS.in, 
                      m.ibi.AS.pa, m.ibi.DS.pa, m.ibi.ASDS.pa, m.ibi.absDS.pa, m.ibi.ASabsDS.pa, 
                      m.ibi.agF.sd, m.ibi.agM.sd,
                      m.ibi.asF.sd, m.ibi.asM.sd,
                      m.ibi.coF.sd, m.ibi.coM.sd,
                      m.ibi.inF.sd, m.ibi.inM.sd,
                      m.ibi.paF.sd, m.ibi.paM.sd, 
                      weights = T, sort = F))
(res.sorted <- bbmle::AICctab(m.ibi.0, 
                       m.ibi.AS.ag, m.ibi.DS.ag, m.ibi.ASDS.ag, m.ibi.absDS.ag, m.ibi.ASabsDS.ag, 
                       m.ibi.AS.as, m.ibi.DS.as, m.ibi.ASDS.as, m.ibi.absDS.as, m.ibi.ASabsDS.as, 
                       m.ibi.AS.co, m.ibi.DS.co, m.ibi.ASDS.co, m.ibi.absDS.co, m.ibi.ASabsDS.co, 
                       m.ibi.AS.in, m.ibi.DS.in, m.ibi.ASDS.in, m.ibi.absDS.in, m.ibi.ASabsDS.in, 
                       m.ibi.AS.pa, m.ibi.DS.pa, m.ibi.ASDS.pa, m.ibi.absDS.pa, m.ibi.ASabsDS.pa, 
                       m.ibi.agF.sd, m.ibi.agM.sd,
                       m.ibi.asF.sd, m.ibi.asM.sd,
                       m.ibi.coF.sd, m.ibi.coM.sd,
                       m.ibi.inF.sd, m.ibi.inM.sd,
                       m.ibi.paF.sd, m.ibi.paM.sd, 
                       weights = T, sort = T))

res <- as.data.frame.ICtab(res)
res$model <- row.names(res)

res.sorted$rank <- as.integer(c(1:36))
res.sorted <- as.data.frame.ICtab(res.sorted)
res.sorted$model <- row.names(res.sorted)
res.sorted <- res.sorted[, -c(1:3)]

res <- merge(res, res.sorted, sort = F)
write.csv(as.data.frame.ICtab(res), "AICc_P.longIBI.csv", row.names = T)

## MuMIn approach - condiotional averaged model for Table S6:
modsel.ibi <- model.sel(m.ibi.0, 
                    m.ibi.AS.ag, m.ibi.DS.ag, m.ibi.ASDS.ag, m.ibi.absDS.ag, m.ibi.ASabsDS.ag, 
                    m.ibi.AS.as, m.ibi.DS.as, m.ibi.ASDS.as, m.ibi.absDS.as, m.ibi.ASabsDS.as, 
                    m.ibi.AS.co, m.ibi.DS.co, m.ibi.ASDS.co, m.ibi.absDS.co, m.ibi.ASabsDS.co, 
                    m.ibi.AS.in, m.ibi.DS.in, m.ibi.ASDS.in, m.ibi.absDS.in, m.ibi.ASabsDS.in, 
                    m.ibi.AS.pa, m.ibi.DS.pa, m.ibi.ASDS.pa, m.ibi.absDS.pa, m.ibi.ASabsDS.pa,
                    m.ibi.agF.sd, m.ibi.agM.sd,
                    m.ibi.asF.sd, m.ibi.asM.sd,
                    m.ibi.coF.sd, m.ibi.coM.sd,
                    m.ibi.inF.sd, m.ibi.inM.sd,
                    m.ibi.paF.sd, m.ibi.paM.sd)
subset(modsel.ibi, delta <= 6)

(m.ibi.delta6 <- get.models(modsel.ibi, subset = delta <= 6))
avg.mod <- model.avg(m.ibi.delta6)

res.coefs <- cbind(coefTable(avg.mod, full = F), confint(avg.mod, full = F))
write.csv(res.coefs, "conditional.avg.mod.coefs_P.longIBI.csv", row.names = T)

## summary of the most parsimonious model for Table S5 + other plausible models 
tab_model(m.ibi.agF.sd, 
          digits = 2, collapse.ci = T, show.df = T, #transform = NULL, 
          file = "P.longIBI_m.ibi.agF.sd_predictors_sjtab_odds.html")
tab_model(m.ibi.agF.sd, 
          digits = 2, collapse.ci = T, show.df = T, transform = NULL, 
          file = "P.longIBI_m.ibi.agF.sd_sjtab_log-odds.html")
tab_model(m.ibi.agF.sd, m.ibi.ASDS.ag, m.ibi.DS.ag, m.ibi.absDS.co, m.ibi.DS.co, 
          digits = 2, collapse.ci = T, show.df = T, transform = NULL, 
          file = "P.longIBI_dAICc=6_sjtab_log-odds.html")

## final model diagnostics
traits2.ibi$log10.nr.litter <- log10(traits2.ibi$nr.litter)
m.ibi.agF.sd.2 <- glmer(long.ibi ~ log10.nr.litter + agF.sd + (1|ID),
                   data = traits2.ibi, 
                   family = binomial(link="cloglog"))

best.mod <- m.ibi.agF.sd.2
sr.nb <- simulateResiduals(best.mod, use.u = T)
plot(sr.nb) ## residuals OK 
testResiduals(simulationOutput = sr.nb) #  OK
plotResiduals(sr.nb, form = traits2.ibi$log10.nr.litter) # mostly OK
plotResiduals(sr.nb, traits2.ibi$agF.sd) # OK
plotResiduals(sr.nb, traits2.ibi$yr) # OK
plotResiduals(sr.nb, traits2.ibi$ini.ageF) # OK
plotResiduals(sr.nb, traits2.ibi$ini.ageM) # OK

## most parsimonious model of probability of short IBI duration: Fig. 1 ############
## prepare data for panels A and B
ef.nrl <- Effect(c("nr.litter"), m.ibi.agF.sd, ## drawn predictors
                 xlevels=list(nr.litter=seq(1, 22, by=0.25),
                              fixed.predictors=list(given.values=c(agF.sd = mean(unique(traits2$agF.sd))) ## 49.6
                              )))
pred.ef.nrl <- as.data.frame(ef.nrl)
pred.ef.nrl$trait <- "nr.litter"

ef.agF.sd <- Effect(c("agF.sd", "nr.litter"), m.ibi.agF.sd, ## drawn predictors
                   xlevels=list(agF.sd = seq(min(traits2$agF.sd), max(traits2$agF.sd), by = 0.1),
                                nr.litter = c(1) 
                   ))
pred.ef.agF.sd <- as.data.frame(ef.agF.sd)
pred.ef.agF.sd$trait <- "agF.sd"

p.P.long.ibi.nrl <- ggplot(pred.ef.nrl, aes(x= nr.litter, y = long.ibi)) +       
  geom_jitter(data = traits2.ibi, 
              aes(x=nr.litter, y=long.ibi, colour = agF.sd), 
              width=0.05, height=0.015, size=0.5, alpha = 0.4) + 
  scale_colour_gradient2(low="blue", mid="grey60", high="red", midpoint = mean(unique(traits2$agF.sd))) +
  geom_line(aes(x=nr.litter, y=lower), lwd=0.4, linetype="dotted") + 
  geom_line(aes(x=nr.litter, y=upper), lwd=0.4, linetype="dotted") + 
  geom_line(aes(x=nr.litter, y=fit), lwd=0.7) + 
  labs.EPS + theme_bw() + 
  theme(legend.position = c(0.8, 0.4)) + 
  theme(panel.grid.major = element_blank(), panel.grid.minor = element_blank(),  
        panel.background = element_blank()) +
  scale_x_continuous(expression(paste("Litter number")), limits=c(-0.005,23)) + 
  scale_y_continuous(expression(paste("Probability of long IBI "~italic(P)[long])), 
                     limits=c(-0.03,1.03))
p.P.long.ibi.nrl

p.P.long.ibi.agF.sd <- ggplot(pred.ef.agF.sd, aes(x= agF.sd, y = long.ibi)) +       
  geom_jitter(data = traits2.ibi, 
              aes(x=agF.sd, y=long.ibi, colour = agF.sd), 
              width=0.01, height=0.015, size=0.5, alpha = 0.4) + 
  scale_colour_gradient2(low="blue", mid="grey60", high="red", midpoint = mean(unique(traits2$agF.sd))) +
  #new_scale_color() +
  geom_line(aes(x=agF.sd, y=lower), lwd=0.4, linetype="dotted") + 
  geom_line(aes(x=agF.sd, y=upper), lwd=0.4, linetype="dotted") + 
  geom_line(aes(x=agF.sd, y=fit), lwd=0.7) + 
  #facet_wrap( ~ trait) + 
  labs.EPS + theme_bw() + theme(legend.position = "none") + 
  theme(panel.grid.major = element_blank(), panel.grid.minor = element_blank(),  
        panel.background = element_blank()) +
  scale_x_continuous(expression(paste("agF.sd")), limits=c(min(traits2$agF.sd) -0.05 , max(traits2$agF.sd) +0.05 )) + 
  scale_y_continuous(expression(paste("Probability of long IBI "~italic(P)[long])), 
                     limits=c(-0.03,1.03))
p.P.long.ibi.agF.sd

(p <- ggarrange(p.P.long.ibi.agF.sd, 
                addSmallLegend(p.P.long.ibi.nrl) + rremove("ylab"), 
                labels = c("A", "B"),
                ncol = 2, nrow = 1))

ggsave("Fig_1.pdf", p, width = 4.5, height = 2.7, units = "in")


## LMM models of duration of short IBI ##### 
traits2.ibi.short <- subset(traits2.ibi, long.ibi == 0) ## required for dredging
traits2.ibi.short$log10.nr.litter <- log10(traits2.ibi.short$nr.litter)

## nonlinear dependence of IBI on nr.litter -> use log10(nr.litter) in analysis
ggplot(traits2.ibi.short, aes(x=nr.litter, y = ibi)) +
  geom_jitter(aes(colour = AS.as), width= 0.1, height = 0.1) +
  #scale_y_log10() + 
  scale_colour_gradient2(low="blue", mid="grey60", high="red") 
  
m.ibi.short.0 <- lmer(ibi ~ log10(nr.litter) + (1|ID),
                      data = traits2.ibi.short)

# .ag models
m.ibi.short.AS.ag <- update(m.ibi.short.0, . ~ . + AS.ag)
m.ibi.short.DS.ag <- update(m.ibi.short.0, . ~ . + DS.ag)
m.ibi.short.ASDS.ag <- update(m.ibi.short.0, . ~ . + AS.ag + DS.ag)
m.ibi.short.absDS.ag <- update(m.ibi.short.0, . ~ . + absDS.ag)
m.ibi.short.ASabsDS.ag <- update(m.ibi.short.0, . ~ . + AS.ag + absDS.ag)
m.ibi.short.agM.sd <- update(m.ibi.short.0, . ~ . + agM.sd)
m.ibi.short.agF.sd <- update(m.ibi.short.0, . ~ . + agF.sd)

# .as models
m.ibi.short.AS.as <- update(m.ibi.short.0, . ~ . + AS.as)
m.ibi.short.DS.as <- update(m.ibi.short.0, . ~ . + DS.as)
m.ibi.short.ASDS.as <- update(m.ibi.short.0, . ~ . + AS.as + DS.as)
m.ibi.short.absDS.as <- update(m.ibi.short.0, . ~ . + absDS.as)
m.ibi.short.ASabsDS.as <- update(m.ibi.short.0, . ~ . + AS.as + absDS.as)
m.ibi.short.asF.sd <- update(m.ibi.short.0, . ~ . + asF.sd)
m.ibi.short.asM.sd <- update(m.ibi.short.0, . ~ . + asM.sd)

# .co models
m.ibi.short.AS.co <- update(m.ibi.short.0, . ~ . + AS.co)
m.ibi.short.DS.co <- update(m.ibi.short.0, . ~ . + DS.co)
m.ibi.short.ASDS.co <- update(m.ibi.short.0, . ~ . + AS.co + DS.co)
m.ibi.short.absDS.co <- update(m.ibi.short.0, . ~ . + absDS.co)
m.ibi.short.ASabsDS.co <- update(m.ibi.short.0, . ~ . + AS.co + absDS.co)
m.ibi.short.coF.sd <- update(m.ibi.short.0, . ~ . + coF.sd)
m.ibi.short.coM.sd <- update(m.ibi.short.0, . ~ . + coM.sd)

# .in models
m.ibi.short.AS.in <- update(m.ibi.short.0, . ~ . + AS.in)
m.ibi.short.DS.in <- update(m.ibi.short.0, . ~ . + DS.in)
m.ibi.short.ASDS.in <- update(m.ibi.short.0, . ~ . + AS.in + DS.in)
m.ibi.short.absDS.in <- update(m.ibi.short.0, . ~ . + absDS.in)
m.ibi.short.ASabsDS.in <- update(m.ibi.short.0, . ~ . + AS.in + absDS.in)
m.ibi.short.inF.sd <- update(m.ibi.short.0, . ~ . + inF.sd)
m.ibi.short.inM.sd <- update(m.ibi.short.0, . ~ . + inM.sd)

# .pa models
m.ibi.short.AS.pa <- update(m.ibi.short.0, . ~ . + AS.pa)
m.ibi.short.DS.pa <- update(m.ibi.short.0, . ~ . + DS.pa)
m.ibi.short.ASDS.pa <- update(m.ibi.short.0, . ~ . + AS.pa + DS.pa)
m.ibi.short.absDS.pa <- update(m.ibi.short.0, . ~ . + absDS.pa)
m.ibi.short.ASabsDS.pa <- update(m.ibi.short.0, . ~ . + AS.pa + absDS.pa)
m.ibi.short.paF.sd <- update(m.ibi.short.0, . ~ . + paF.sd)
m.ibi.short.paM.sd <- update(m.ibi.short.0, . ~ . + paM.sd)

## model selection - data for Table S4:
(res <- bbmle::AICctab(m.ibi.short.0, 
                       m.ibi.short.AS.ag, m.ibi.short.DS.ag, m.ibi.short.ASDS.ag, m.ibi.short.absDS.ag, m.ibi.short.ASabsDS.ag, 
                       m.ibi.short.AS.as, m.ibi.short.DS.as, m.ibi.short.ASDS.as, m.ibi.short.absDS.as, m.ibi.short.ASabsDS.as, 
                       m.ibi.short.AS.co, m.ibi.short.DS.co, m.ibi.short.ASDS.co, m.ibi.short.absDS.co, m.ibi.short.ASabsDS.co, 
                       m.ibi.short.AS.in, m.ibi.short.DS.in, m.ibi.short.ASDS.in, m.ibi.short.absDS.in, m.ibi.short.ASabsDS.in, 
                       m.ibi.short.AS.pa, m.ibi.short.DS.pa, m.ibi.short.ASDS.pa, m.ibi.short.absDS.pa, m.ibi.short.ASabsDS.pa, 
                       m.ibi.short.agF.sd, m.ibi.short.agM.sd,
                       m.ibi.short.asF.sd, m.ibi.short.asM.sd,
                       m.ibi.short.coF.sd, m.ibi.short.coM.sd,
                       m.ibi.short.inF.sd, m.ibi.short.inM.sd,
                       m.ibi.short.paF.sd, m.ibi.short.paM.sd, 
                       weights = T, sort = F))
(res.sorted <- bbmle::AICctab(m.ibi.short.0, 
                       m.ibi.short.AS.ag, m.ibi.short.DS.ag, m.ibi.short.ASDS.ag, m.ibi.short.absDS.ag, m.ibi.short.ASabsDS.ag, 
                       m.ibi.short.AS.as, m.ibi.short.DS.as, m.ibi.short.ASDS.as, m.ibi.short.absDS.as, m.ibi.short.ASabsDS.as, 
                       m.ibi.short.AS.co, m.ibi.short.DS.co, m.ibi.short.ASDS.co, m.ibi.short.absDS.co, m.ibi.short.ASabsDS.co, 
                       m.ibi.short.AS.in, m.ibi.short.DS.in, m.ibi.short.ASDS.in, m.ibi.short.absDS.in, m.ibi.short.ASabsDS.in, 
                       m.ibi.short.AS.pa, m.ibi.short.DS.pa, m.ibi.short.ASDS.pa, m.ibi.short.absDS.pa, m.ibi.short.ASabsDS.pa, 
                       m.ibi.short.agF.sd, m.ibi.short.agM.sd,
                       m.ibi.short.asF.sd, m.ibi.short.asM.sd,
                       m.ibi.short.coF.sd, m.ibi.short.coM.sd,
                       m.ibi.short.inF.sd, m.ibi.short.inM.sd,
                       m.ibi.short.paF.sd, m.ibi.short.paM.sd, 
                       weights = T, sort = T))

res <- as.data.frame.ICtab(res)
res$model <- row.names(res)
res.sorted$rank <- as.integer(c(1:36))
res.sorted <- as.data.frame.ICtab(res.sorted)
res.sorted$model <- row.names(res.sorted)
res.sorted <- res.sorted[, -c(1:3)]
res <- merge(res, res.sorted, sort = F)
write.csv(as.data.frame.ICtab(res), "AICc_shortIBI_lmer.csv", row.names = T)

#### best model diagnostics + data for Table S5:
m.ibi.short.agF.sd.2 <- lmer(ibi ~ log10.nr.litter + agF.sd + (1|ID),
                             data = traits2.ibi.short)
best.mod <- m.ibi.short.agF.sd.2
sr.nb <- simulateResiduals(best.mod, use.u = T)
plot(sr.nb) ## residuals mostly OK 
testResiduals(simulationOutput = sr.nb) # OK except some borderline outliers
testDispersion(simulationOutput = sr.nb) # OK
plotResiduals(sr.nb, traits2.ibi.short$log10.nr.litter) # OK
plotResiduals(sr.nb, traits2.ibi.short$agF.sd) #  OK
plotResiduals(sr.nb, traits2.ibi.short$yr) # OK
plotResiduals(sr.nb, traits2.ibi.short$ini.ageF) # mostly OK
plotResiduals(sr.nb, traits2.ibi.short$ini.ageM) # OK

tab_model(best.mod, digits = 2, collapse.ci = T, p.val = "kr", 
          show.df = T, transform = NULL, 
          file = "m.ibi.short.agF_predictors_sjtab_lmer.html")

## MuMIn approach - conditional average data for Table S6:
modsel.ibi.short <- model.sel(m.ibi.short.0, 
                              m.ibi.short.AS.ag, m.ibi.short.DS.ag, m.ibi.short.ASDS.ag, m.ibi.short.absDS.ag, m.ibi.short.ASabsDS.ag, 
                              m.ibi.short.AS.as, m.ibi.short.DS.as, m.ibi.short.ASDS.as, m.ibi.short.absDS.as, m.ibi.short.ASabsDS.as, 
                              m.ibi.short.AS.co, m.ibi.short.DS.co, m.ibi.short.ASDS.co, m.ibi.short.absDS.co, m.ibi.short.ASabsDS.co, 
                              m.ibi.short.AS.in, m.ibi.short.DS.in, m.ibi.short.ASDS.in, m.ibi.short.absDS.in, m.ibi.short.ASabsDS.in, 
                              m.ibi.short.AS.pa, m.ibi.short.DS.pa, m.ibi.short.ASDS.pa, m.ibi.short.absDS.pa, m.ibi.short.ASabsDS.pa,
                              m.ibi.short.agF.sd, m.ibi.short.agM.sd,
                              m.ibi.short.asF.sd, m.ibi.short.asM.sd,
                              m.ibi.short.coF.sd, m.ibi.short.coM.sd,
                              m.ibi.short.inF.sd, m.ibi.short.inM.sd,
                              m.ibi.short.paF.sd, m.ibi.short.paM.sd)
subset(modsel.ibi.short, delta <= 6)

avg.mod <- model.avg((m.ibi.short.delta6 <- get.models(modsel.ibi.short, subset = delta <= 6)))
dim(avg.mod[[1]])

res.coefs <- cbind(coefTable(avg.mod, full = F), confint(avg.mod, full = F))
write.csv(res.coefs, "conditional.avg.mod.coefs_shortIBI_lmer.csv", row.names = T)

## most parsimonious LMM model of duration of short IBI: Fig. S4, panels AB ############
plot(allEffects(m.ibi.short.agF.sd))

## prepare data for panels
ef.nrl <- Effect(c("nr.litter"), m.ibi.short.agF.sd, ## drawn predictors
                 xlevels=list(nr.litter=seq(1, 22, by=0.25)
                              ))
pred.ef.nrl <- as.data.frame(ef.nrl)
pred.ef.nrl$trait <- "nr.litter"

ef.agF.sd <- Effect(c("agF.sd"), m.ibi.short.agF.sd, ## drawn predictors
                    xlevels=list(agF.sd = seq(min(traits2$agF.sd), max(traits2$agF.sd), by = 0.1)
                                 ))
pred.ef.agF.sd <- as.data.frame(ef.agF.sd)
pred.ef.agF.sd$trait <- "agF.sd"

p.ibi.short.nrl <- ggplot(pred.ef.nrl, aes(x= nr.litter, y = ibi)) +       
  geom_jitter(data = traits2.ibi.short, 
              aes(x=nr.litter, y=ibi, colour = agF.sd), 
              width=0.05, height=0.015, size=0.5, alpha = 0.4) + 
  scale_colour_gradient2(low="blue", mid="grey60", high="red", midpoint = mean(unique(traits2$agF.sd))) +
  geom_line(aes(x=nr.litter, y=lower), lwd=0.4, linetype="dotted") + 
  geom_line(aes(x=nr.litter, y=upper), lwd=0.4, linetype="dotted") + 
  geom_line(aes(x=nr.litter, y=fit), lwd=0.7) + 
  labs.EPS + theme_bw() + 
  theme(legend.position = c(0.8, 0.78)) + 
  theme(panel.grid.major = element_blank(), panel.grid.minor = element_blank(),  
        panel.background = element_blank()) +
  scale_x_continuous(expression(paste("Litter number")), limits=c(-0.005,23)) + 
  scale_y_continuous(expression(paste("Inter-birth interval (days)")),
                     limits=c(145,166))
p.ibi.short.nrl

p.ibi.short.agF.sd <- ggplot(pred.ef.agF.sd, aes(x= agF.sd, y = ibi)) +       
  geom_jitter(data = traits2.ibi.short, 
              aes(x=agF.sd, y=ibi, colour = agF.sd), 
              width=0.01, height=0.015, size=0.5, alpha = 0.4) + 
  scale_colour_gradient2(low="blue", mid="grey60", high="red", midpoint = mean(unique(traits2$agF.sd))) +
  geom_line(aes(x=agF.sd, y=lower), lwd=0.4, linetype="dotted") + 
  geom_line(aes(x=agF.sd, y=upper), lwd=0.4, linetype="dotted") + 
  geom_line(aes(x=agF.sd, y=fit), lwd=0.7) + 
  labs.EPS + theme_bw() + theme(legend.position = "none") + 
  theme(panel.grid.major = element_blank(), panel.grid.minor = element_blank(),  
        panel.background = element_blank()) +
  scale_x_continuous(expression(paste("agF.sd")), limits=c(min(traits2$agF.sd) -0.05 , max(traits2$agF.sd) +0.05 )) + 
  scale_y_continuous(expression(paste("Inter-birth interval (days)")),
                     limits=c(145,166))
p.ibi.short.agF.sd

(p <- ggarrange(p.ibi.short.agF.sd, 
                addSmallLegend(p.ibi.short.nrl) + rremove("ylab"), 
                labels = c("A", "B"),
                ncol = 3, nrow = 1))
ggsave("Fig_S4AB.pdf", p, width = 6, height = 2.4, units = "in")

## LMM models of duration of long IBI ##### 
traits2.ibi.long <- subset(traits2.ibi, long.ibi == 1) ## required for dredging

## use log10(nr.litter) in analysis for the sake of consistency (dropping nr.litter leads to the same structure of the most parsimonious model)
traits2.ibi.long$log10.nr.litter <- log10(traits2.ibi.long$nr.litter)

m.ibi.long.0 <- lmer(ibi ~ log10(nr.litter) + (1|ID),
                     data = traits2.ibi.long)

# .ag models
m.ibi.long.AS.ag <- update(m.ibi.long.0, . ~ . + AS.ag)
m.ibi.long.DS.ag <- update(m.ibi.long.0, . ~ . + DS.ag)
m.ibi.long.ASDS.ag <- update(m.ibi.long.0, . ~ . + AS.ag + DS.ag)
m.ibi.long.absDS.ag <- update(m.ibi.long.0, . ~ . + absDS.ag)
m.ibi.long.ASabsDS.ag <- update(m.ibi.long.0, . ~ . + AS.ag + absDS.ag)
m.ibi.long.agM.sd <- update(m.ibi.long.0, . ~ . + agM.sd)
m.ibi.long.agF.sd <- update(m.ibi.long.0, . ~ . + agF.sd)

# .as models
m.ibi.long.AS.as <- update(m.ibi.long.0, . ~ . + AS.as)
m.ibi.long.DS.as <- update(m.ibi.long.0, . ~ . + DS.as)
m.ibi.long.ASDS.as <- update(m.ibi.long.0, . ~ . + AS.as + DS.as)
m.ibi.long.absDS.as <- update(m.ibi.long.0, . ~ . + absDS.as)
m.ibi.long.ASabsDS.as <- update(m.ibi.long.0, . ~ . + AS.as + absDS.as)
m.ibi.long.asF.sd <- update(m.ibi.long.0, . ~ . + asF.sd)
m.ibi.long.asM.sd <- update(m.ibi.long.0, . ~ . + asM.sd)

# .co models
m.ibi.long.AS.co <- update(m.ibi.long.0, . ~ . + AS.co)
m.ibi.long.DS.co <- update(m.ibi.long.0, . ~ . + DS.co)
m.ibi.long.ASDS.co <- update(m.ibi.long.0, . ~ . + AS.co + DS.co)
m.ibi.long.absDS.co <- update(m.ibi.long.0, . ~ . + absDS.co)
m.ibi.long.ASabsDS.co <- update(m.ibi.long.0, . ~ . + AS.co + absDS.co)
m.ibi.long.coF.sd <- update(m.ibi.long.0, . ~ . + coF.sd)
m.ibi.long.coM.sd <- update(m.ibi.long.0, . ~ . + coM.sd)

# .in models
m.ibi.long.AS.in <- update(m.ibi.long.0, . ~ . + AS.in)
m.ibi.long.DS.in <- update(m.ibi.long.0, . ~ . + DS.in)
m.ibi.long.ASDS.in <- update(m.ibi.long.0, . ~ . + AS.in + DS.in)
m.ibi.long.absDS.in <- update(m.ibi.long.0, . ~ . + absDS.in)
m.ibi.long.ASabsDS.in <- update(m.ibi.long.0, . ~ . + AS.in + absDS.in)
m.ibi.long.inF.sd <- update(m.ibi.long.0, . ~ . + inF.sd)
m.ibi.long.inM.sd <- update(m.ibi.long.0, . ~ . + inM.sd)

# .pa models
m.ibi.long.AS.pa <- update(m.ibi.long.0, . ~ . + AS.pa)
m.ibi.long.DS.pa <- update(m.ibi.long.0, . ~ . + DS.pa)
m.ibi.long.ASDS.pa <- update(m.ibi.long.0, . ~ . + AS.pa + DS.pa)
m.ibi.long.absDS.pa <- update(m.ibi.long.0, . ~ . + absDS.pa)
m.ibi.long.ASabsDS.pa <- update(m.ibi.long.0, . ~ . + AS.pa + absDS.pa)
m.ibi.long.paF.sd <- update(m.ibi.long.0, . ~ . + paF.sd)
m.ibi.long.paM.sd <- update(m.ibi.long.0, . ~ . + paM.sd)

## model selection - data for Table S4:
(res <- bbmle::AICctab(m.ibi.long.0, 
                       m.ibi.long.AS.ag, m.ibi.long.DS.ag, m.ibi.long.ASDS.ag, m.ibi.long.absDS.ag, m.ibi.long.ASabsDS.ag, 
                       m.ibi.long.AS.as, m.ibi.long.DS.as, m.ibi.long.ASDS.as, m.ibi.long.absDS.as, m.ibi.long.ASabsDS.as, 
                       m.ibi.long.AS.co, m.ibi.long.DS.co, m.ibi.long.ASDS.co, m.ibi.long.absDS.co, m.ibi.long.ASabsDS.co, 
                       m.ibi.long.AS.in, m.ibi.long.DS.in, m.ibi.long.ASDS.in, m.ibi.long.absDS.in, m.ibi.long.ASabsDS.in, 
                       m.ibi.long.AS.pa, m.ibi.long.DS.pa, m.ibi.long.ASDS.pa, m.ibi.long.absDS.pa, m.ibi.long.ASabsDS.pa, 
                       m.ibi.long.agF.sd, m.ibi.long.agM.sd,
                       m.ibi.long.asF.sd, m.ibi.long.asM.sd,
                       m.ibi.long.coF.sd, m.ibi.long.coM.sd,
                       m.ibi.long.inF.sd, m.ibi.long.inM.sd,
                       m.ibi.long.paF.sd, m.ibi.long.paM.sd, 
                       weights = T, sort = F))
(res.sorted <- bbmle::AICctab(m.ibi.long.0, 
                              m.ibi.long.AS.ag, m.ibi.long.DS.ag, m.ibi.long.ASDS.ag, m.ibi.long.absDS.ag, m.ibi.long.ASabsDS.ag, 
                              m.ibi.long.AS.as, m.ibi.long.DS.as, m.ibi.long.ASDS.as, m.ibi.long.absDS.as, m.ibi.long.ASabsDS.as, 
                              m.ibi.long.AS.co, m.ibi.long.DS.co, m.ibi.long.ASDS.co, m.ibi.long.absDS.co, m.ibi.long.ASabsDS.co, 
                              m.ibi.long.AS.in, m.ibi.long.DS.in, m.ibi.long.ASDS.in, m.ibi.long.absDS.in, m.ibi.long.ASabsDS.in, 
                              m.ibi.long.AS.pa, m.ibi.long.DS.pa, m.ibi.long.ASDS.pa, m.ibi.long.absDS.pa, m.ibi.long.ASabsDS.pa, 
                              m.ibi.long.agF.sd, m.ibi.long.agM.sd,
                              m.ibi.long.asF.sd, m.ibi.long.asM.sd,
                              m.ibi.long.coF.sd, m.ibi.long.coM.sd,
                              m.ibi.long.inF.sd, m.ibi.long.inM.sd,
                              m.ibi.long.paF.sd, m.ibi.long.paM.sd, 
                              weights = T, sort = T))

res <- as.data.frame.ICtab(res)
res$model <- row.names(res)
res.sorted$rank <- as.integer(c(1:36))
res.sorted <- as.data.frame.ICtab(res.sorted)
res.sorted$model <- row.names(res.sorted)
res.sorted <- res.sorted[, -c(1:3)]
res <- merge(res, res.sorted, sort = F)
write.csv(as.data.frame.ICtab(res), "AICc_longIBI_lmer.csv", row.names = T)

#### best model summary for Table S5 + diagnostics ##
tab_model(m.ibi.long.ASabsDS.ag, digits = 2, collapse.ci = T, p.val = "kr", 
          show.df = T, transform = NULL, 
          file = "m.ibi.long.ASabsDS.ag_predictors_sjtab_lmer.html")

m.ibi.long.ASabsDS.ag.2 <- lmer(ibi ~ log10.nr.litter + AS.ag + absDS.ag + (1|ID),
                                data = traits2.ibi.long)
best.mod <- m.ibi.long.ASabsDS.ag.2
sr.nb <- simulateResiduals(best.mod, use.u = T)
plot(sr.nb) ## residuals acceptable
testResiduals(simulationOutput = sr.nb) #  OK
testDispersion(simulationOutput = sr.nb) # OK
plotResiduals(sr.nb, traits2.ibi.long$log10.nr.litter) # OK
plotResiduals(sr.nb, traits2.ibi.long$agF.sd) # OK
plotResiduals(sr.nb, traits2.ibi.long$yr) # OK
plotResiduals(sr.nb, traits2.ibi.long$ini.ageF) # OK
plotResiduals(sr.nb, traits2.ibi.long$ini.ageM) # OK


## MuMIn approach - conditional averaged model data for Table S6 (all models have delta AICc < 6):
modsel.ibi.long <- model.sel(m.ibi.long.0, 
                             m.ibi.long.AS.ag, m.ibi.long.DS.ag, m.ibi.long.ASDS.ag, m.ibi.long.absDS.ag, m.ibi.long.ASabsDS.ag, 
                             m.ibi.long.AS.as, m.ibi.long.DS.as, m.ibi.long.ASDS.as, m.ibi.long.absDS.as, m.ibi.long.ASabsDS.as, 
                             m.ibi.long.AS.co, m.ibi.long.DS.co, m.ibi.long.ASDS.co, m.ibi.long.absDS.co, m.ibi.long.ASabsDS.co, 
                             m.ibi.long.AS.in, m.ibi.long.DS.in, m.ibi.long.ASDS.in, m.ibi.long.absDS.in, m.ibi.long.ASabsDS.in, 
                             m.ibi.long.AS.pa, m.ibi.long.DS.pa, m.ibi.long.ASDS.pa, m.ibi.long.absDS.pa, m.ibi.long.ASabsDS.pa,
                             m.ibi.long.agF.sd, m.ibi.long.agM.sd,
                             m.ibi.long.asF.sd, m.ibi.long.asM.sd,
                             m.ibi.long.coF.sd, m.ibi.long.coM.sd,
                             m.ibi.long.inF.sd, m.ibi.long.inM.sd,
                             m.ibi.long.paF.sd, m.ibi.long.paM.sd)

subset(modsel.ibi.long, delta <= 6)
avg.mod <- model.avg((m.ibi.long.delta6 <- get.models(modsel.ibi.long, subset = delta <= 6)))
res.coefs <- cbind(coefTable(avg.mod, full = F), confint(avg.mod, full = F))
write.csv(res.coefs, "conditional.avg.mod.coefs_longIBI_lmer.csv", row.names = T)

## most parsimonious LMM model of duration of long IBI: Fig. S4, panels CDE ###############
#plot(allEffects(m.ibi.long.ASabsDS.ag))

## prepare data for panels 
ef.nrl <- Effect(c("nr.litter"), m.ibi.long.ASabsDS.ag, ## drawn predictors
                 xlevels=list(nr.litter=seq(1, 22, by=0.25)
                 ))
pred.ef.nrl <- as.data.frame(ef.nrl)
pred.ef.nrl$trait <- "nr.litter"

ef.absDS.ag <- Effect(c("absDS.ag"), m.ibi.long.ASabsDS.ag, ## drawn predictors
                      xlevels=list(absDS.ag = seq(0, max(traits2$absDS.ag), by = 0.1)
                      ))
pred.ef.absDS.ag <- as.data.frame(ef.absDS.ag)
pred.ef.absDS.ag$trait <- "absDS.ag"

ef.AS.ag <- Effect(c("AS.ag"), m.ibi.long.ASabsDS.ag, ## drawn predictors
                      xlevels=list(AS.ag = seq(min(traits2$AS.ag), max(traits2$AS.ag), by = 0.1)
                      ))
pred.ef.AS.ag <- as.data.frame(ef.AS.ag)
pred.ef.AS.ag$trait <- "AS.ag"

p.ibi.long.nrl <- ggplot(pred.ef.nrl, aes(x= nr.litter, y = ibi)) +       
  geom_jitter(data = traits2.ibi.long, 
              aes(x=nr.litter, y=ibi, colour = absDS.ag), 
              width=0.1, height=0.1, size=0.5, alpha = 0.4) + 
  scale_colour_gradient2(low="blue", mid="grey60", high="red", midpoint = mean(unique(traits2$absDS.ag))) +
  geom_line(aes(x=nr.litter, y=lower), lwd=0.4, linetype="dotted") + 
  geom_line(aes(x=nr.litter, y=upper), lwd=0.4, linetype="dotted") + 
  geom_line(aes(x=nr.litter, y=fit), lwd=0.7) + 
  labs.EPS + theme_bw() + 
  theme(legend.position = c(0.8, 0.8)) + 
  theme(panel.grid.major = element_blank(), panel.grid.minor = element_blank(),  
        panel.background = element_blank()) +
  scale_x_continuous(expression(paste("Litter number")), limits=c(-0.005,23)) + 
  scale_y_continuous(expression(paste("Inter-birth interval (days)")))
p.ibi.long.nrl

p.ibi.long.AS.ag <- ggplot(pred.ef.AS.ag, aes(x= AS.ag, y = ibi)) +       
  geom_jitter(data = traits2.ibi.long, 
              aes(x=AS.ag, y=ibi, colour = absDS.ag), 
              width=0.02, height=0.1, size=0.5, alpha = 0.4) + 
  scale_colour_gradient2(low="blue", mid="grey60", high="red", midpoint = mean(unique(traits2$absDS.as))) +
  geom_line(aes(x=AS.ag, y=lower), lwd=0.4, linetype="dotted") + 
  geom_line(aes(x=AS.ag, y=upper), lwd=0.4, linetype="dotted") + 
  geom_line(aes(x=AS.ag, y=fit), lwd=0.7) + 
  labs.EPS + theme_bw() + theme(legend.position = "none") + 
  theme(panel.grid.major = element_blank(), panel.grid.minor = element_blank(),  
        panel.background = element_blank()) +
  scale_x_continuous(expression(paste("AS.ag")), limits=c(min(traits2$AS.ag)-0.05, max(traits2$AS.ag) +0.05 )) + 
  scale_y_continuous(expression(paste("Inter-birth interval (days)")) 
  )
p.ibi.long.AS.ag

p.ibi.long.absDS.ag <- ggplot(pred.ef.absDS.ag, aes(x= absDS.ag, y = ibi)) +       
  geom_jitter(data = traits2.ibi.long, 
              aes(x=absDS.ag, y=ibi, colour = absDS.ag), 
              width=0.02, height=0.1, size=0.5, alpha = 0.4) + 
  scale_colour_gradient2(low="blue", mid="grey60", high="red", midpoint = mean(unique(traits2$absDS.as))) +
  geom_line(aes(x=absDS.ag, y=lower), lwd=0.4, linetype="dotted") + 
  geom_line(aes(x=absDS.ag, y=upper), lwd=0.4, linetype="dotted") + 
  geom_line(aes(x=absDS.ag, y=fit), lwd=0.7) + 
  labs.EPS + theme_bw() + theme(legend.position = "none") + 
  theme(panel.grid.major = element_blank(), panel.grid.minor = element_blank(),  
        panel.background = element_blank()) +
  scale_x_continuous(expression(paste("absDS.ag")), limits=c(-0.05, max(traits2$absDS.ag) +0.05 )) + 
  scale_y_continuous(expression(paste("Inter-birth interval (days)")) 
  )
p.ibi.long.absDS.ag


(p <- ggarrange(p.ibi.long.AS.ag, 
                p.ibi.long.absDS.ag, 
                addSmallLegend(p.ibi.long.nrl) + rremove("ylab"),
                labels = c("C", "D", "E"),
                ncol = 3, nrow = 1))

ggsave("Fig_S4CDE.pdf", p, width = 6, height = 2.4, units = "in")

#### LITTER SIZE AT BIRTH: data exploration, Table S3 ####

## percentages of litter sizes, Table S3
100*xtabs( ~ littersize, traits2)/dim(traits2)[1]

## distribution of supplementary feeding across different litter sizes (after accounting for newborn mortality)
xtabs( ~ suppfeeding + surv_birth, traits2)
#suppfeeding  1  2  3  4
#        no  15 84 54  5
#        yes  0  1 52  2

## none of the pairs has been only on suppfeeding regime all the time
xtabs( ~ suppfeeding + ID, traits)
#            ID
#suppfeeding  a  b  c  d  e  f  g  h  i  j  k  l  m  n  o  p  q  r  s  t  u
#no          13 10  7  4  3  9  2  6  8  9 16  5  4  4  8  9  9 12  8  9  3
#yes          4  4  3  3  1  3  0  0  1  8  6  0  1  2  0  1  9  0  6  3  0

## variation in litter size with the litter numer (~pair's experience)
(ltsize.age0 <- ddply(traits, .(nr.litter), summarise, 
                     N = length(littersize),
                     avg.litter = mean(littersize)))

(p <- ggplot(ltsize.age0, aes(x=nr.litter, y=avg.litter)) + 
  geom_point(aes(colour = N)) + geom_line(aes()) +
  scale_colour_gradient2(low="blue", mid="grey60", high="red", midpoint = 10))
p + scale_x_log10() 

## CLMM model of litter size  ####

## null model without parental traits:
m.lts.0 <- clmm(ltF ~ log10(nr.litter) + (1 | ID), 
                # random = ID, 
                Hess = T, data = traits2)
summary(m.lts.0, correlation = F)

# .ag models
m.lts.AS.ag <- clmm(ltF ~ log10(nr.litter) + AS.ag + (1 | ID), Hess = T, data = traits2)
m.lts.DS.ag <- clmm(ltF ~ log10(nr.litter) + DS.ag + (1 | ID), Hess = T, data = traits2)
m.lts.ASDS.ag <- clmm(ltF ~ log10(nr.litter) + AS.ag + DS.ag + (1 | ID), Hess = T, data = traits2)
m.lts.absDS.ag <- clmm(ltF ~ log10(nr.litter) + absDS.ag + (1 | ID), Hess = T, data = traits2)
m.lts.ASabsDS.ag <- clmm(ltF ~ log10(nr.litter) + AS.ag + absDS.ag + (1 | ID), Hess = T, data = traits2)
m.lts.agM.sd <- update(m.lts.0, . ~ . + agM.sd)
m.lts.agF.sd <- update(m.lts.0, . ~ . + agF.sd)

# .as models
m.lts.AS.as <- clmm(ltF ~ log10(nr.litter) + AS.as + (1 | ID), Hess = T, data = traits2)
m.lts.DS.as <- clmm(ltF ~ log10(nr.litter) + DS.as + (1 | ID), Hess = T, data = traits2)
m.lts.ASDS.as <- clmm(ltF ~ log10(nr.litter) + AS.as + DS.as + (1 | ID), Hess = T, data = traits2)
m.lts.absDS.as <- clmm(ltF ~ log10(nr.litter) + absDS.as + (1 | ID), Hess = T, data = traits2)
m.lts.ASabsDS.as <- clmm(ltF ~ log10(nr.litter) + AS.as + absDS.as + (1 | ID), Hess = T, data = traits2)
m.lts.asF.sd <- update(m.lts.0, . ~ . + asF.sd)
m.lts.asM.sd <- update(m.lts.0, . ~ . + asM.sd)

# .co models
m.lts.AS.co <- clmm(ltF ~ log10(nr.litter) + AS.co + (1 | ID), Hess = T, data = traits2)
m.lts.DS.co <- clmm(ltF ~ log10(nr.litter) + DS.co + (1 | ID), Hess = T, data = traits2)
m.lts.ASDS.co <- clmm(ltF ~ log10(nr.litter) + AS.co + DS.co + (1 | ID), Hess = T, data = traits2)
m.lts.absDS.co <- clmm(ltF ~ log10(nr.litter) + absDS.co + (1 | ID), Hess = T, data = traits2)
m.lts.ASabsDS.co <- clmm(ltF ~ log10(nr.litter) + AS.co + absDS.co + (1 | ID), Hess = T, data = traits2)
m.lts.coF.sd <- update(m.lts.0, . ~ . + coF.sd)
m.lts.coM.sd <- update(m.lts.0, . ~ . + coM.sd)

# .in models
m.lts.AS.in <- clmm(ltF ~ log10(nr.litter) + AS.in + (1 | ID), Hess = T, data = traits2)
m.lts.DS.in <- clmm(ltF ~ log10(nr.litter) + DS.in + (1 | ID), Hess = T, data = traits2)
m.lts.ASDS.in <- clmm(ltF ~ log10(nr.litter) + AS.in + DS.in + (1 | ID), Hess = T, data = traits2)
m.lts.absDS.in <- clmm(ltF ~ log10(nr.litter) + absDS.in + (1 | ID), Hess = T, data = traits2)
m.lts.ASabsDS.in <- clmm(ltF ~ log10(nr.litter) + AS.in + absDS.in + (1 | ID), Hess = T, data = traits2)
m.lts.inF.sd <- update(m.lts.0, . ~ . + inF.sd)
m.lts.inM.sd <- update(m.lts.0, . ~ . + inM.sd)

# .pa models
m.lts.AS.pa <- clmm(ltF ~ log10(nr.litter) + AS.pa + (1 | ID), Hess = T, data = traits2)
m.lts.DS.pa <- clmm(ltF ~ log10(nr.litter) + DS.pa + (1 | ID), Hess = T, data = traits2)
m.lts.ASDS.pa <- clmm(ltF ~ log10(nr.litter) + AS.pa + DS.pa + (1 | ID), Hess = T, data = traits2)
m.lts.absDS.pa <- clmm(ltF ~ log10(nr.litter) + absDS.pa + (1 | ID), Hess = T, data = traits2)
m.lts.ASabsDS.pa <- clmm(ltF ~ log10(nr.litter) + AS.pa + absDS.pa + (1 | ID), Hess = T, data = traits2)
m.lts.paF.sd <- update(m.lts.0, . ~ . + paF.sd)
m.lts.paM.sd <- update(m.lts.0, . ~ . + paM.sd)

## model selection - output for Table S4:
(res <- bbmle::AICctab(m.lts.0, 
                       m.lts.AS.ag, m.lts.DS.ag, m.lts.ASDS.ag, m.lts.absDS.ag, m.lts.ASabsDS.ag, 
                       m.lts.AS.as, m.lts.DS.as, m.lts.ASDS.as, m.lts.absDS.as, m.lts.ASabsDS.as, 
                       m.lts.AS.co, m.lts.DS.co, m.lts.ASDS.co, m.lts.absDS.co, m.lts.ASabsDS.co, 
                       m.lts.AS.in, m.lts.DS.in, m.lts.ASDS.in, m.lts.absDS.in, m.lts.ASabsDS.in, 
                       m.lts.AS.pa, m.lts.DS.pa, m.lts.ASDS.pa, m.lts.absDS.pa, m.lts.ASabsDS.pa, 
                       m.lts.agF.sd, m.lts.agM.sd,
                       m.lts.asF.sd, m.lts.asM.sd,
                       m.lts.coF.sd, m.lts.coM.sd,
                       m.lts.inF.sd, m.lts.inM.sd,
                       m.lts.paF.sd, m.lts.paM.sd, 
                       weights = T, sort = F))
(res.sorted <- bbmle::AICctab(m.lts.0, 
                       m.lts.AS.ag, m.lts.DS.ag, m.lts.ASDS.ag, m.lts.absDS.ag, m.lts.ASabsDS.ag, 
                       m.lts.AS.as, m.lts.DS.as, m.lts.ASDS.as, m.lts.absDS.as, m.lts.ASabsDS.as, 
                       m.lts.AS.co, m.lts.DS.co, m.lts.ASDS.co, m.lts.absDS.co, m.lts.ASabsDS.co, 
                       m.lts.AS.in, m.lts.DS.in, m.lts.ASDS.in, m.lts.absDS.in, m.lts.ASabsDS.in, 
                       m.lts.AS.pa, m.lts.DS.pa, m.lts.ASDS.pa, m.lts.absDS.pa, m.lts.ASabsDS.pa, 
                       m.lts.agF.sd, m.lts.agM.sd,
                       m.lts.asF.sd, m.lts.asM.sd,
                       m.lts.coF.sd, m.lts.coM.sd,
                       m.lts.inF.sd, m.lts.inM.sd,
                       m.lts.paF.sd, m.lts.paM.sd, 
                       weights = T, sort = T))

res <- as.data.frame.ICtab(res)
res$model <- row.names(res)
res.sorted$rank <- as.integer(c(1:36))
res.sorted <- as.data.frame.ICtab(res.sorted)
res.sorted$model <- row.names(res.sorted)
res.sorted <- res.sorted[, -c(1:3)]
res <- merge(res, res.sorted, sort = F)
write.csv(as.data.frame.ICtab(res), "AICc_littersize_clmm.csv", row.names = T) 

#### best model - data for Table S5:
best.mod <- m.lts.coM.sd

tab_model(best.mod, digits = 2, collapse.ci = T, show.df = T, transform = NULL, 
          file = "m.lts.coM.sd_predictors_sjtab_log-odds.html")
tab_model(best.mod, digits = 2, collapse.ci = T, show.df = T, #transform = NULL, 
          file = "m.lts.coM.sd_predictors_sjtab_odds.html")
summary(best.mod, correlation = F)

## MuMIn approach to conditional averaged model - data for Table S6:
modsel.lts <- model.sel(m.lts.0, 
                        m.lts.AS.ag, m.lts.DS.ag, m.lts.ASDS.ag, m.lts.absDS.ag, m.lts.ASabsDS.ag, 
                        m.lts.AS.as, m.lts.DS.as, m.lts.ASDS.as, m.lts.absDS.as, m.lts.ASabsDS.as, 
                        m.lts.AS.co, m.lts.DS.co, m.lts.ASDS.co, m.lts.absDS.co, m.lts.ASabsDS.co, 
                        m.lts.AS.in, m.lts.DS.in, m.lts.ASDS.in, m.lts.absDS.in, m.lts.ASabsDS.in, 
                        m.lts.AS.pa, m.lts.DS.pa, m.lts.ASDS.pa, m.lts.absDS.pa, m.lts.ASabsDS.pa,
                        m.lts.agF.sd, m.lts.agM.sd,
                        m.lts.asF.sd, m.lts.asM.sd,
                        m.lts.coF.sd, m.lts.coM.sd,
                        m.lts.inF.sd, m.lts.inM.sd,
                        m.lts.paF.sd, m.lts.paM.sd)
subset(modsel.lts, delta <= 6) ## all but one models have delta(AICc) <= 6

(m.lts.delta6 <- get.models(modsel.lts, subset = delta <= 6))
avg.mod <- model.avg(m.lts.delta6)
res.coefs <- cbind(coefTable(avg.mod, full = F), confint(avg.mod, full = F))
write.csv(res.coefs, "conditional.avg.mod.coefs_littersize_clmm.csv", row.names = T)

## most parsimonious CLMM model of litter size: Fig. S5 ##########
traits2$log10.nr.litter <- log10(traits2$nr.litter)
m.lts.coM.sd.v2 <- clmm(ltF ~ log10.nr.litter + coM.sd + (1 | ID), 
                        # random = ID, 
                        Hess = T, data = traits2)

## prepare data for panels
ggef.nrl <- ggpredict(m.lts.coM.sd.v2, terms = c("log10.nr.litter [all]"), type = "fixed")
ggef.nrl$x <- 10^ggef.nrl$x
colnames(ggef.nrl)[c(1,6)] <- c("nr.litter", "lts")
ggef.nrl$lts <- as.numeric(ggef.nrl$lts)
ggef.nrl <- subset(ggef.nrl, lts > 1 & lts < 4)

ggef.coM.sd <- ggpredict(m.lts.coM.sd.v2, terms = c("coM.sd [all]"), type = "fixed")
colnames(ggef.coM.sd)[c(1,6)] <- c("coM.sd", "lts")
ggef.coM.sd$lts <- as.numeric(ggef.coM.sd$lts)
ggef.coM.sd <- subset(ggef.coM.sd, lts > 1 & lts < 4)

## extract raw data for plotting
traits2.lts <- traits2[,c("nr.litter", "coM.sd", "littersize")]
traits2.lts <- expand.grid.df(traits2.lts, data.frame(lts = c(2:3)))
traits2.lts$P.lts <- 0
traits2.lts$P.lts[which(traits2.lts$lts == traits2.lts$littersize)] <- 1
summary(traits2.lts)

p.lts.nrl <- ggplot(ggef.nrl, aes(x= nr.litter)) +       
  geom_jitter(data = traits2.lts, 
              aes(x=nr.litter, y=P.lts, colour = coM.sd), 
              width=0.1, height=0.02, size=0.5, alpha = 0.4) + 
  scale_colour_gradient2(low="blue", mid="grey60", high="red", midpoint = mean(unique(traits2$coM.sd))) +
  geom_line(aes(x=nr.litter, y=conf.high), lwd=0.4, linetype="dotted") + 
  geom_line(aes(x=nr.litter, y=conf.low), lwd=0.4, linetype="dotted") + 
  geom_line(aes(x=nr.litter, y=predicted), lwd=0.7) + 
  facet_grid(lts ~ ., as.table = F) + 
  labs.EPS + theme_bw() + 
  theme(panel.grid.major = element_blank(), panel.grid.minor = element_blank(),  
        panel.background = element_blank()) +
  scale_x_continuous(expression(paste("Litter number")), limits=c(-0.005,23)) + 
  scale_y_continuous(expression(paste("Probability of given litter size")), limits=c(-0.05,1.05))
p.lts.nrl

p.lts.coM.sd <- ggplot(ggef.coM.sd, aes(x= coM.sd)) +       
  geom_jitter(data = traits2.lts, 
              aes(x=coM.sd, y=P.lts, colour = coM.sd), 
              width=0.02, height=0.02, size=0.5, alpha = 0.4) + 
  scale_colour_gradient2(low="blue", mid="grey60", high="red", midpoint = mean(unique(traits2$coM.sd))) +
  geom_line(aes(x=coM.sd, y=conf.high), lwd=0.4, linetype="dotted") + 
  geom_line(aes(x=coM.sd, y=conf.low), lwd=0.4, linetype="dotted") + 
  geom_line(aes(x=coM.sd, y=predicted), lwd=0.7) + 
  facet_grid(lts ~ ., as.table = F) + 
  labs.EPS + theme_bw() + 
  theme(panel.grid.major = element_blank(), panel.grid.minor = element_blank(),  
        panel.background = element_blank()) +
  scale_x_continuous(expression(paste(italic(co)[M])), 
                     limits=c(min(traits2$coM.sd)-0.05, max(traits2$coM.sd)+0.05)) + 
  scale_y_continuous(expression(paste("Probability of given litter size")), 
                     limits=c(-0.05,1.05))
p.lts.coM.sd

(p <- ggarrange(p.lts.coM.sd + rremove("legend"), 
                addSmallLegend(p.lts.nrl) + rremove("ylab") + rremove("y.text"),
                #labels = c("A", "B"),
                ncol = 2, nrow = 1))

ggsave("Fig_S5.pdf", p, width = 6, height = 4, units = "in")

#### OFFSPRING SURVIVAL: #######
dd.surv.3mo <- subset(dd, !is.na(surv.3mo) & !is.na(suppfeeding) & status != "stillborn") ## N = 526 

xtabs( ~ surv.3mo, dd.surv.3mo)
xtabs( ~ surv.3mo + nr.litter + suppfeeding, dd.surv.3mo)
(surv.3mo.sum <- ddply(dd.surv.3mo, .(suppfeeding, nr.litter, littersize), summarise,
                       N.tot = length(surv.3mo),
                       N.surv = sum(surv.3mo)))
surv.3mo.sum <- ddply(surv.3mo.sum, .(), transform, P.surv.3mo = N.surv/N.tot)

xtabs( ~ surv.3mo + suppfeeding + littersize, subset(dd.surv.3mo, littersize %in% c(2,3)))

## GLMM models of live-born offspring survival until 3mo #####
m.surv.3mo.0 <- glmer(surv.3mo ~ nr.litter + littersize + suppfeeding + (1|ID),
                      data = dd.surv.3mo, 
                      family = binomial(link="logit"), glmerControl(optimizer = "bobyqa"))

# .ag models
m.surv.3mo.AS.ag <- update(m.surv.3mo.0, . ~ . + AS.ag)
m.surv.3mo.DS.ag <- update(m.surv.3mo.0, . ~ . + DS.ag)
m.surv.3mo.ASDS.ag <- update(m.surv.3mo.0, . ~ . + AS.ag + DS.ag)
m.surv.3mo.absDS.ag <- update(m.surv.3mo.0, . ~ . + absDS.ag)
m.surv.3mo.ASabsDS.ag <- update(m.surv.3mo.0, . ~ . + AS.ag + absDS.ag)
m.surv.3mo.agM.sd <- update(m.surv.3mo.0, . ~ . + agM.sd)
m.surv.3mo.agF.sd <- update(m.surv.3mo.0, . ~ . + agF.sd)

# .as models
m.surv.3mo.AS.as <- update(m.surv.3mo.0, . ~ . + AS.as)
m.surv.3mo.DS.as <- update(m.surv.3mo.0, . ~ . + DS.as)
m.surv.3mo.ASDS.as <- update(m.surv.3mo.0, . ~ . + AS.as + DS.as)
m.surv.3mo.absDS.as <- update(m.surv.3mo.0, . ~ . + absDS.as)
m.surv.3mo.ASabsDS.as <- update(m.surv.3mo.0, . ~ . + AS.as + absDS.as)
m.surv.3mo.asF.sd <- update(m.surv.3mo.0, . ~ . + asF.sd)
m.surv.3mo.asM.sd <- update(m.surv.3mo.0, . ~ . + asM.sd)

# .co models
m.surv.3mo.AS.co <- update(m.surv.3mo.0, . ~ . + AS.co)
m.surv.3mo.DS.co <- update(m.surv.3mo.0, . ~ . + DS.co)
m.surv.3mo.ASDS.co <- update(m.surv.3mo.0, . ~ . + AS.co + DS.co)
m.surv.3mo.absDS.co <- update(m.surv.3mo.0, . ~ . + absDS.co)
m.surv.3mo.ASabsDS.co <- update(m.surv.3mo.0, . ~ . + AS.co + absDS.co)
m.surv.3mo.coF.sd <- update(m.surv.3mo.0, . ~ . + coF.sd)
m.surv.3mo.coM.sd <- update(m.surv.3mo.0, . ~ . + coM.sd)

# .in models
m.surv.3mo.AS.in <- update(m.surv.3mo.0, . ~ . + AS.in)
m.surv.3mo.DS.in <- update(m.surv.3mo.0, . ~ . + DS.in)
m.surv.3mo.ASDS.in <- update(m.surv.3mo.0, . ~ . + AS.in + DS.in)
m.surv.3mo.absDS.in <- update(m.surv.3mo.0, . ~ . + absDS.in)
m.surv.3mo.ASabsDS.in <- update(m.surv.3mo.0, . ~ . + AS.in + absDS.in)
m.surv.3mo.inF.sd <- update(m.surv.3mo.0, . ~ . + inF.sd)
m.surv.3mo.inM.sd <- update(m.surv.3mo.0, . ~ . + inM.sd)

# .pa models
m.surv.3mo.AS.pa <- update(m.surv.3mo.0, . ~ . + AS.pa)
m.surv.3mo.DS.pa <- update(m.surv.3mo.0, . ~ . + DS.pa)
m.surv.3mo.ASDS.pa <- update(m.surv.3mo.0, . ~ . + AS.pa + DS.pa)
m.surv.3mo.absDS.pa <- update(m.surv.3mo.0, . ~ . + absDS.pa)
m.surv.3mo.ASabsDS.pa <- update(m.surv.3mo.0, . ~ . + AS.pa + absDS.pa)
m.surv.3mo.paF.sd <- update(m.surv.3mo.0, . ~ . + paF.sd)
m.surv.3mo.paM.sd <- update(m.surv.3mo.0, . ~ . + paM.sd)

## model selection - data for Table S4:
(res <- bbmle::AICctab(m.surv.3mo.0, 
                       m.surv.3mo.AS.ag, m.surv.3mo.DS.ag, m.surv.3mo.ASDS.ag, m.surv.3mo.absDS.ag, m.surv.3mo.ASabsDS.ag, 
                       m.surv.3mo.AS.as, m.surv.3mo.DS.as, m.surv.3mo.ASDS.as, m.surv.3mo.absDS.as, m.surv.3mo.ASabsDS.as, 
                       m.surv.3mo.AS.co, m.surv.3mo.DS.co, m.surv.3mo.ASDS.co, m.surv.3mo.absDS.co, m.surv.3mo.ASabsDS.co, 
                       m.surv.3mo.AS.in, m.surv.3mo.DS.in, m.surv.3mo.ASDS.in, m.surv.3mo.absDS.in, m.surv.3mo.ASabsDS.in, 
                       m.surv.3mo.AS.pa, m.surv.3mo.DS.pa, m.surv.3mo.ASDS.pa, m.surv.3mo.absDS.pa, m.surv.3mo.ASabsDS.pa, 
                       m.surv.3mo.agF.sd, m.surv.3mo.agM.sd,
                       m.surv.3mo.asF.sd, m.surv.3mo.asM.sd,
                       m.surv.3mo.coF.sd, m.surv.3mo.coM.sd,
                       m.surv.3mo.inF.sd, m.surv.3mo.inM.sd,
                       m.surv.3mo.paF.sd, m.surv.3mo.paM.sd, 
                       weights = T, sort = F))
(res.sorted <- bbmle::AICctab(m.surv.3mo.0, 
                              m.surv.3mo.AS.ag, m.surv.3mo.DS.ag, m.surv.3mo.ASDS.ag, m.surv.3mo.absDS.ag, m.surv.3mo.ASabsDS.ag, 
                              m.surv.3mo.AS.as, m.surv.3mo.DS.as, m.surv.3mo.ASDS.as, m.surv.3mo.absDS.as, m.surv.3mo.ASabsDS.as, 
                              m.surv.3mo.AS.co, m.surv.3mo.DS.co, m.surv.3mo.ASDS.co, m.surv.3mo.absDS.co, m.surv.3mo.ASabsDS.co, 
                              m.surv.3mo.AS.in, m.surv.3mo.DS.in, m.surv.3mo.ASDS.in, m.surv.3mo.absDS.in, m.surv.3mo.ASabsDS.in, 
                              m.surv.3mo.AS.pa, m.surv.3mo.DS.pa, m.surv.3mo.ASDS.pa, m.surv.3mo.absDS.pa, m.surv.3mo.ASabsDS.pa, 
                              m.surv.3mo.agF.sd, m.surv.3mo.agM.sd,
                              m.surv.3mo.asF.sd, m.surv.3mo.asM.sd,
                              m.surv.3mo.coF.sd, m.surv.3mo.coM.sd,
                              m.surv.3mo.inF.sd, m.surv.3mo.inM.sd,
                              m.surv.3mo.paF.sd, m.surv.3mo.paM.sd, 
                              weights = T, sort = T))

res <- as.data.frame.ICtab(res)
res$model <- row.names(res)
res.sorted$rank <- as.integer(c(1:36))
res.sorted <- as.data.frame.ICtab(res.sorted)
res.sorted$model <- row.names(res.sorted)
res.sorted <- res.sorted[, -c(1:3)]
res <- merge(res, res.sorted, sort = F)
write.csv(as.data.frame.ICtab(res), "AICc_P.surv.3mo_suppfeeding.csv", row.names = T)

#### best model: data for Table S5 + model diagnostics ###
best.mod <- m.surv.3mo.absDS.ag

sr.nb <- simulateResiduals(best.mod, use.u = T)
plot(sr.nb) ## residuals generally OK 
testResiduals(simulationOutput = sr.nb) #  OK
testDispersion(simulationOutput = sr.nb) # OK
plotResiduals(sr.nb, dd.surv.3mo$nr.litter) # OK
plotResiduals(sr.nb, dd.surv.3mo$littersize) # OK
plotResiduals(sr.nb, dd.surv.3mo$suppfeeding) # OK
plotResiduals(sr.nb, dd.surv.3mo$yr) # OK
plotResiduals(sr.nb, dd.surv.3mo$ini.ageF) # OK
plotResiduals(sr.nb, dd.surv.3mo$ini.ageM) # OK

tab_model(best.mod, 
          digits = 2, collapse.ci = T, show.df = T, transform = NULL, 
          file = "m.ibi.agF_predictors_sjtab_log-odds.html")
tab_model(best.mod, 
          digits = 2, collapse.ci = T, show.df = T, #transform = NULL, 
          file = "m.ibi.agF_predictors_sjtab_odds.html")

## MuMIn approach - conditional averaged model data for Table S6 (all models have delta AICc < 6)
modsel.surv <- model.sel(m.surv.3mo.0, 
                         m.surv.3mo.AS.ag, m.surv.3mo.DS.ag, m.surv.3mo.ASDS.ag, m.surv.3mo.absDS.ag, m.surv.3mo.ASabsDS.ag, 
                         m.surv.3mo.AS.as, m.surv.3mo.DS.as, m.surv.3mo.ASDS.as, m.surv.3mo.absDS.as, m.surv.3mo.ASabsDS.as, 
                         m.surv.3mo.AS.co, m.surv.3mo.DS.co, m.surv.3mo.ASDS.co, m.surv.3mo.absDS.co, m.surv.3mo.ASabsDS.co, 
                         m.surv.3mo.AS.in, m.surv.3mo.DS.in, m.surv.3mo.ASDS.in, m.surv.3mo.absDS.in, m.surv.3mo.ASabsDS.in, 
                         m.surv.3mo.AS.pa, m.surv.3mo.DS.pa, m.surv.3mo.ASDS.pa, m.surv.3mo.absDS.pa, m.surv.3mo.ASabsDS.pa,
                         m.surv.3mo.agF.sd, m.surv.3mo.agM.sd,
                         m.surv.3mo.asF.sd, m.surv.3mo.asM.sd,
                         m.surv.3mo.coF.sd, m.surv.3mo.coM.sd,
                         m.surv.3mo.inF.sd, m.surv.3mo.inM.sd,
                         m.surv.3mo.paF.sd, m.surv.3mo.paM.sd)
subset(modsel.surv, delta <= 6)

(m.surv.3mo.delta6 <- get.models(modsel.surv, subset = delta <= 6))
summary(model.avg((m.surv.3mo.delta6 <- get.models(modsel.surv, subset = delta <= 6))))
avg.mod <- model.avg((m.surv.delta6 <- get.models(modsel.surv, subset = delta <= 6)))
res.coefs <- cbind(coefTable(avg.mod, full = F), confint(avg.mod, full = F))
write.csv(res.coefs, "conditional.avg.mod.coefs_P.surv.3mo_suppfeeding.csv", row.names = T)

## most parsimonious GLMM model of live-born offspring survival until 3mo: Fig. S6 ############

## prepare data for panels
ef.nrl <- Effect(c("nr.litter"), m.surv.3mo.absDS.ag, ## drawn predictors
                 xlevels=list(nr.litter=seq(1, 22, by=0.25),
                              #DS.ag = c(-2.5,0,2.5)),
                              fixed.predictors=list(given.values=c(littersize=mean(traits2$littersize), ## 2.61 
                                                                   absDS.ag = mean(unique(traits2$absDS.ag)) ## = 2.11
                              ))))
pred.ef.nrl <- as.data.frame(ef.nrl)
pred.ef.nrl$trait <- "nr.litter"

ef.lts <- Effect(c("littersize"), m.surv.3mo.absDS.ag, ## drawn predictors
                 xlevels=list(littersize=seq(1, 5, by=0.25),
                              #DS.ag = c(-2.5,0,2.5)),
                              fixed.predictors=list(given.values=c(nr.litter=mean(traits2$nr.litter), ## 6.99 
                                                                   absDS.ag = mean(unique(traits2$absDS.ag)) ## = 2.11
                              ))))
pred.ef.lts <- as.data.frame(ef.lts)
pred.ef.lts$trait <- "littersize"

ef.suppf <- Effect(c("suppfeeding"), m.surv.3mo.absDS.ag, ## drawn predictors
                   xlevels=list(suppfeding=c("no", "yes"),
                                #DS.ag = c(-2.5,0,2.5)),
                                fixed.predictors=list(given.values=c(nr.litter=mean(traits2$nr.litter), ## 6.99 
                                                                     littersize=mean(traits2$littersize), ## 2.61 
                                                                     absDS.ag = mean(unique(traits2$absDS.ag)) ## = 2.11
                                ))))
pred.ef.suppf <- as.data.frame(ef.suppf)
pred.ef.suppf$trait <- "suppfeeding"


ef.absDS.ag <- Effect(c("absDS.ag"), m.surv.3mo.absDS.ag, ## drawn predictors
                      xlevels=list(absDS.ag = seq(0, max(traits2$absDS.ag), by = 0.1),
                                   #DS.ag = c(-2.5,0,2.5)),
                                   fixed.predictors=list(given.values=c(nr.litter=mean(traits2$nr.litter), ## 6.99 
                                                                        littersize=mean(traits2$littersize)) ## 2.61 
                                   )))
pred.ef.absDS.ag <- as.data.frame(ef.absDS.ag)
pred.ef.absDS.ag$trait <- "absDS.ag"

p.surv.3mo.nrl <- ggplot(pred.ef.nrl, aes(x= nr.litter, y = surv.3mo)) +       
  geom_jitter(data = dd.surv.3mo, 
              aes(x=nr.litter, y=surv.3mo, colour = absDS.ag), 
              width=0.05, height=0.015, size=0.5, alpha = 0.4) + 
  scale_colour_gradient2(low="blue", mid="grey60", high="red", midpoint = mean(unique(traits2$absDS.ag))) +
  geom_line(aes(x=nr.litter, y=lower), lwd=0.4, linetype="dotted") + 
  geom_line(aes(x=nr.litter, y=upper), lwd=0.4, linetype="dotted") + 
  geom_line(aes(x=nr.litter, y=fit), lwd=0.7) + 
  labs.EPS + theme_bw() +  theme(legend.position = "none") + 
  theme(panel.grid.major = element_blank(), panel.grid.minor = element_blank(),  
        panel.background = element_blank()) +
  scale_x_continuous(expression(paste("Litter number ("*italic(N)*")")), limits=c(-0.005,23)) + 
  scale_y_continuous(expression(paste("Survival probability ("~italic(s)*")")), 
                     limits=c(-0.03,1.03))
p.surv.3mo.nrl

p.surv.3mo.lts <- ggplot(pred.ef.lts, aes(x= littersize, y = surv.3mo)) +       
  geom_jitter(data = dd.surv.3mo, 
              aes(x=littersize, y=surv.3mo, colour = absDS.ag), 
              width=0.05, height=0.015, size=0.5, alpha = 0.4) + 
  scale_colour_gradient2(low="blue", mid="grey60", high="red", midpoint = mean(unique(traits2$absDS.ag))) +
  geom_line(aes(x=littersize, y=lower), lwd=0.4, linetype="dotted") + 
  geom_line(aes(x=littersize, y=upper), lwd=0.4, linetype="dotted") + 
  geom_line(aes(x=littersize, y=fit), lwd=0.7) + 
  labs.EPS + theme_bw() + theme(legend.position = "none") + 
  theme(panel.grid.major = element_blank(), panel.grid.minor = element_blank(),  
        panel.background = element_blank()) +
  scale_x_continuous(expression(paste("Litter size ("*italic(B)*")")), limits=c(0.95,5.05)) + 
  scale_y_continuous(expression(paste("Survival probability "~italic(s)*")")), 
                     limits=c(-0.03,1.03))
p.surv.3mo.lts

p.surv.3mo.suppf <- ggplot(pred.ef.suppf, aes(x= suppfeeding)) +       
  geom_jitter(data = dd.surv.3mo, 
              aes(x=suppfeeding, y=surv.3mo, colour = absDS.ag), 
              width=0.05, height=0.015, size=0.6, alpha = 0.4) + 
  scale_colour_gradient2(low="blue", mid="grey60", high="red", midpoint = mean(unique(traits2$absDS.ag))) +
  geom_errorbar(aes(x=suppfeeding, ymin = lower, ymax = upper), width = 0.1, lwd=0.4) + 
  geom_point(aes(x=suppfeeding, y=fit), size = 1) + 
  geom_line(aes(x=suppfeeding, y=fit, group = 1), lwd=0.3, linetype = "dotted") + 
  labs.EPS + theme_bw() + #theme(legend.position = "none") + 
  theme(legend.position = c(0.8, 0.4)) + 
  theme(panel.grid.major = element_blank(), panel.grid.minor = element_blank(),  
        panel.background = element_blank()) +
  scale_x_discrete(expression(paste("Supplementary feeding ("*italic(F*")")))) + 
  scale_y_continuous(expression(paste("Survival probability "~italic(s)*")")), 
                     limits=c(-0.03,1.03))
p.surv.3mo.suppf

p.surv.3mo.absDS.ag <- ggplot(pred.ef.absDS.ag, aes(x= absDS.ag, y = surv.3mo)) +       
  geom_jitter(data = dd.surv.3mo, 
              aes(x=absDS.ag, y=surv.3mo, colour = absDS.ag), 
              width=0.01, height=0.015, size=0.5, alpha = 0.4) + 
  scale_colour_gradient2(low="blue", mid="grey60", high="red", midpoint = mean(unique(traits2$absDS.ag))) +
  geom_line(aes(x=absDS.ag, y=lower), lwd=0.4, linetype="dotted") + 
  geom_line(aes(x=absDS.ag, y=upper), lwd=0.4, linetype="dotted") + 
  geom_line(aes(x=absDS.ag, y=fit), lwd=0.7) + 
  labs.EPS + theme_bw() + theme(legend.position = "none") + 
  theme(panel.grid.major = element_blank(), panel.grid.minor = element_blank(),  
        panel.background = element_blank()) +
  scale_x_continuous(expression(paste("|"*Delta*italic(ag)*"|")), limits=c(-0.05,5.05)) + 
  scale_y_continuous(expression(paste("Survival probability ("~italic(s)*")")), 
                     limits=c(-0.03,1.03))
p.surv.3mo.absDS.ag

p <- plot_grid(p.surv.3mo.absDS.ag, 
               p.surv.3mo.lts + rremove("ylab"), 
               p.surv.3mo.nrl, 
               addSmallLegend(p.surv.3mo.suppf) + rremove("ylab"), 
               align = "hv", ncol = 2, nrow = 2, rel_widths = c(0.5, 0.5))
p

ggsave("Fig_S6.pdf", p, width = 5, height = 5, units = "in")

#### FECUNDITY RATES: additional data manipulation, exploration and analyses ####
colnames(traits2)
dim(unique(traits2[,c(1:16,31:50)]))
rr <- ddply(traits2, .(ID), summarise,
      ID = ID[1],
      expF.ini = min(expF),
      expM.ini = min(expM),
      ageF.ini = min(ageF)/365,
      ageM.ini = min(ageM)/365,
      AS.age = AS.age[1],
      DS.age = DS.age[1],
      absDS.age = absDS.age[1],
      dT = as.numeric(difftime(P.reprstop[1], P.ini[1], units ="days"))/365,
      mean.yr = weighted.mean(x = yr, w = littersize, na.rm = T),
      RR1 = sum(littersize, na.rm = TRUE)/dT, ## R1 in paper
      RR2 = sum(surv_3m, na.rm = TRUE)/dT, ## R2 in paper
      RR3 = sum(surv_birth, na.rm = TRUE)/dT) ## not illustrated
      
colnames(rr)
colnames(traits2)
rr <- merge(rr, unique(traits2[,c(1:12,31:45,51:65,67:71, 73:77, 79:83, 85:89, 91:95)])) ## might contain some unused columns

write.csv(rr, "reproductive_rates_v4.csv", row.names = F)

## models of fecundity rate R1 (litter size. yr-1), Gamma GLM with log-link ####
hist(rr$RR1, breaks=20)
m.rr1.0 <- glm(RR1 ~ dT, 
               family = Gamma(link = "log"), data = rr)

# .ag models
m.rr1.AS.ag <- update(m.rr1.0, . ~ . + AS.ag)
m.rr1.DS.ag <- update(m.rr1.0, . ~ . + DS.ag)
m.rr1.ASDS.ag <- update(m.rr1.0, . ~ . + AS.ag + DS.ag)
m.rr1.absDS.ag <- update(m.rr1.0, . ~ . + absDS.ag)
m.rr1.ASabsDS.ag <- update(m.rr1.0, . ~ . + AS.ag + absDS.ag)
m.rr1.agM.sd <- update(m.rr1.0, . ~ . + agM.sd)
m.rr1.agF.sd <- update(m.rr1.0, . ~ . + agF.sd)

# .as models
m.rr1.AS.as <- update(m.rr1.0, . ~ . + AS.as)
m.rr1.DS.as <- update(m.rr1.0, . ~ . + DS.as)
m.rr1.ASDS.as <- update(m.rr1.0, . ~ . + AS.as + DS.as)
m.rr1.absDS.as <- update(m.rr1.0, . ~ . + absDS.as)
m.rr1.ASabsDS.as <- update(m.rr1.0, . ~ . + AS.as + absDS.as)
m.rr1.asF.sd <- update(m.rr1.0, . ~ . + asF.sd)
m.rr1.asM.sd <- update(m.rr1.0, . ~ . + asM.sd)

# .co models
m.rr1.AS.co <- update(m.rr1.0, . ~ . + AS.co)
m.rr1.DS.co <- update(m.rr1.0, . ~ . + DS.co)
m.rr1.ASDS.co <- update(m.rr1.0, . ~ . + AS.co + DS.co)
m.rr1.absDS.co <- update(m.rr1.0, . ~ . + absDS.co)
m.rr1.ASabsDS.co <- update(m.rr1.0, . ~ . + AS.co + absDS.co)
m.rr1.coF.sd <- update(m.rr1.0, . ~ . + coF.sd)
m.rr1.coM.sd <- update(m.rr1.0, . ~ . + coM.sd)

# .in models
m.rr1.AS.in <- update(m.rr1.0, . ~ . + AS.in)
m.rr1.DS.in <- update(m.rr1.0, . ~ . + DS.in)
m.rr1.ASDS.in <- update(m.rr1.0, . ~ . + AS.in + DS.in)
m.rr1.absDS.in <- update(m.rr1.0, . ~ . + absDS.in)
m.rr1.ASabsDS.in <- update(m.rr1.0, . ~ . + AS.in + absDS.in)
m.rr1.inF.sd <- update(m.rr1.0, . ~ . + inF.sd)
m.rr1.inM.sd <- update(m.rr1.0, . ~ . + inM.sd)

# .pa models
m.rr1.AS.pa <- update(m.rr1.0, . ~ . + AS.pa)
m.rr1.DS.pa <- update(m.rr1.0, . ~ . + DS.pa)
m.rr1.ASDS.pa <- update(m.rr1.0, . ~ . + AS.pa + DS.pa)
m.rr1.absDS.pa <- update(m.rr1.0, . ~ . + absDS.pa)
m.rr1.ASabsDS.pa <- update(m.rr1.0, . ~ . + AS.pa + absDS.pa)
m.rr1.paF.sd <- update(m.rr1.0, . ~ . + paF.sd)
m.rr1.paM.sd <- update(m.rr1.0, . ~ . + paM.sd)

## model selection - data for Table S4:
(res <- bbmle::AICctab(m.rr1.0, 
                       m.rr1.AS.ag, m.rr1.DS.ag, m.rr1.ASDS.ag, m.rr1.absDS.ag, m.rr1.ASabsDS.ag, 
                       m.rr1.AS.as, m.rr1.DS.as, m.rr1.ASDS.as, m.rr1.absDS.as, m.rr1.ASabsDS.as, 
                       m.rr1.AS.co, m.rr1.DS.co, m.rr1.ASDS.co, m.rr1.absDS.co, m.rr1.ASabsDS.co, 
                       m.rr1.AS.in, m.rr1.DS.in, m.rr1.ASDS.in, m.rr1.absDS.in, m.rr1.ASabsDS.in, 
                       m.rr1.AS.pa, m.rr1.DS.pa, m.rr1.ASDS.pa, m.rr1.absDS.pa, m.rr1.ASabsDS.pa, 
                       m.rr1.agF.sd, m.rr1.agM.sd,
                       m.rr1.asF.sd, m.rr1.asM.sd,
                       m.rr1.coF.sd, m.rr1.coM.sd,
                       m.rr1.inF.sd, m.rr1.inM.sd,
                       m.rr1.paF.sd, m.rr1.paM.sd, 
                       weights = T, sort = F))
(res.sorted <- bbmle::AICctab(m.rr1.0, 
                       m.rr1.AS.ag, m.rr1.DS.ag, m.rr1.ASDS.ag, m.rr1.absDS.ag, m.rr1.ASabsDS.ag, 
                       m.rr1.AS.as, m.rr1.DS.as, m.rr1.ASDS.as, m.rr1.absDS.as, m.rr1.ASabsDS.as, 
                       m.rr1.AS.co, m.rr1.DS.co, m.rr1.ASDS.co, m.rr1.absDS.co, m.rr1.ASabsDS.co, 
                       m.rr1.AS.in, m.rr1.DS.in, m.rr1.ASDS.in, m.rr1.absDS.in, m.rr1.ASabsDS.in, 
                       m.rr1.AS.pa, m.rr1.DS.pa, m.rr1.ASDS.pa, m.rr1.absDS.pa, m.rr1.ASabsDS.pa, 
                       m.rr1.agF.sd, m.rr1.agM.sd,
                       m.rr1.asF.sd, m.rr1.asM.sd,
                       m.rr1.coF.sd, m.rr1.coM.sd,
                       m.rr1.inF.sd, m.rr1.inM.sd,
                       m.rr1.paF.sd, m.rr1.paM.sd, 
                       weights = T, sort = T))

res <- as.data.frame.ICtab(res)
res$model <- row.names(res)
res.sorted$rank <- as.integer(c(1:36))
res.sorted <- as.data.frame.ICtab(res.sorted)
res.sorted$model <- row.names(res.sorted)
res.sorted <- res.sorted[, -c(1:3)]
res <- merge(res, res.sorted, sort = F)
write.csv(as.data.frame.ICtab(res), "AICc_RR1_Gamma-log.csv", row.names = T)

#### best model summary for Table S5 + model diagnostics  ##
best.mod <- m.rr1.inF.sd
summary(best.mod)

tab_model(best.mod, 
          digits = 2, collapse.ci = T, show.df = T, transform = NULL, 
          file = "m.rr1.inF_predictors_sjtab_parameters_GammaGLMM.html")
tab_model(best.mod, 
          digits = 2, collapse.ci = T, show.df = T, #transform = NULL, 
          file = "m.rr1.inF_predictors_sjtab_response_GammaGLMM.html")

sr.nb <- simulateResiduals(m.rr1.inF.sd, use.u = T)
plot(sr.nb) ## residuals unimodal but difficult to see why
testResiduals(simulationOutput = sr.nb) #  OK
testDispersion(simulationOutput = sr.nb) # OK
plotResiduals(sr.nb, rr$dT) #  OK
plotResiduals(sr.nb, rr$mean.yr) # OK
plotResiduals(sr.nb, rr$ageF.ini) # OK
plotResiduals(sr.nb, rr$ageM.ini) # OK

plot(allEffects(m.rr1.inF.sd))


## MuMIn approach - averaged conditional model data for Table S6
modsel.rr1 <- model.sel(m.rr1.0, 
                        m.rr1.AS.ag, m.rr1.DS.ag, m.rr1.ASDS.ag, m.rr1.absDS.ag, m.rr1.ASabsDS.ag, 
                        m.rr1.AS.as, m.rr1.DS.as, m.rr1.ASDS.as, m.rr1.absDS.as, m.rr1.ASabsDS.as, 
                        m.rr1.AS.co, m.rr1.DS.co, m.rr1.ASDS.co, m.rr1.absDS.co, m.rr1.ASabsDS.co, 
                        m.rr1.AS.in, m.rr1.DS.in, m.rr1.ASDS.in, m.rr1.absDS.in, m.rr1.ASabsDS.in, 
                        m.rr1.AS.pa, m.rr1.DS.pa, m.rr1.ASDS.pa, m.rr1.absDS.pa, m.rr1.ASabsDS.pa,
                        m.rr1.agF.sd, m.rr1.agM.sd,
                        m.rr1.asF.sd, m.rr1.asM.sd,
                        m.rr1.coF.sd, m.rr1.coM.sd,
                        m.rr1.inF.sd, m.rr1.inM.sd,
                        m.rr1.paF.sd, m.rr1.paM.sd)
subset(modsel.rr1, delta <= 6)
avg.mod <- model.avg((m.rr1.delta6 <- get.models(modsel.rr1, subset = delta <= 6)))
res.coefs <- cbind(coefTable(avg.mod, full = F), confint(avg.mod, full = F))
write.csv(res.coefs, "conditional.avg.mod.coefs_RR1_Gamma-log.csv", row.names = T)

## additional analysis of R1 including more complex models: showing that inclusion of 'in' trait is crucial #####
# .agF+coM, ag+|d.ag|+co, |d.ag|+co models
m.rr1.ASDS.agFcoM <- update(m.rr1.0, . ~ . + agF.sd + coM.sd)
m.rr1.ASabsDS.agcoM <- update(m.rr1.0, . ~ . + AS.ag + absDS.ag + coM.sd )
m.rr1.absDS.agcoM <- update(m.rr1.0, . ~ . + absDS.ag + DS.co )

## model selection:
(res <- bbmle::AICctab(m.rr1.0, 
                       m.rr1.AS.ag, m.rr1.DS.ag, m.rr1.ASDS.ag, m.rr1.absDS.ag, m.rr1.ASabsDS.ag, 
                       m.rr1.AS.as, m.rr1.DS.as, m.rr1.ASDS.as, m.rr1.absDS.as, m.rr1.ASabsDS.as, 
                       m.rr1.AS.co, m.rr1.DS.co, m.rr1.ASDS.co, m.rr1.absDS.co, m.rr1.ASabsDS.co, 
                       m.rr1.AS.in, m.rr1.DS.in, m.rr1.ASDS.in, m.rr1.absDS.in, m.rr1.ASabsDS.in, 
                       m.rr1.AS.pa, m.rr1.DS.pa, m.rr1.ASDS.pa, m.rr1.absDS.pa, m.rr1.ASabsDS.pa,
                       m.rr1.agF.sd, m.rr1.agM.sd,
                       m.rr1.asF.sd, m.rr1.asM.sd,
                       m.rr1.coF.sd, m.rr1.coM.sd,
                       m.rr1.inF.sd, m.rr1.inM.sd,
                       m.rr1.paF.sd, m.rr1.paM.sd,
                       m.rr1.ASDS.agFcoM, m.rr1.ASabsDS.agcoM, m.rr1.absDS.agcoM,
                       weights = T, sort = F, logLik = T))
(res.sorted <- bbmle::AICctab(m.rr1.0, 
                              m.rr1.AS.ag, m.rr1.DS.ag, m.rr1.ASDS.ag, m.rr1.absDS.ag, m.rr1.ASabsDS.ag, 
                              m.rr1.AS.as, m.rr1.DS.as, m.rr1.ASDS.as, m.rr1.absDS.as, m.rr1.ASabsDS.as, 
                              m.rr1.AS.co, m.rr1.DS.co, m.rr1.ASDS.co, m.rr1.absDS.co, m.rr1.ASabsDS.co, 
                              m.rr1.AS.in, m.rr1.DS.in, m.rr1.ASDS.in, m.rr1.absDS.in, m.rr1.ASabsDS.in, 
                              m.rr1.AS.pa, m.rr1.DS.pa, m.rr1.ASDS.pa, m.rr1.absDS.pa, m.rr1.ASabsDS.pa, 
                              m.rr1.ASDS.agFcoM, m.rr1.ASabsDS.agcoM, m.rr1.absDS.agcoM,
                              m.rr1.agF.sd, m.rr1.agM.sd,
                              m.rr1.asF.sd, m.rr1.asM.sd,
                              m.rr1.coF.sd, m.rr1.coM.sd,
                              m.rr1.inF.sd, m.rr1.inM.sd,
                              m.rr1.paF.sd, m.rr1.paM.sd,
                              weights = T, sort = T, logLik = T, delta = F, base = T))

res <- as.data.frame.ICtab(res)
res$model <- row.names(res)
res.sorted$rank <- as.integer(c(1:36))
res.sorted <- as.data.frame.ICtab(res.sorted)
res.sorted$model <- row.names(res.sorted)
res.sorted <- res.sorted[, -c(1:3)]
res <- merge(res, res.sorted, sort = F)
write.csv(as.data.frame.ICtab(res), "AICc_RR1_Gamma-log+combined-models.csv", row.names = T)

## models of fecundity rate R2 (surviving offspring till age 3mo. yr-1), Gamma GLM log-link ####
hist(rr$RR2, breaks=20)
m.RR2.0 <- glm(RR2 ~ dT, 
               family = Gamma(link = "log"), data = rr)

# .ag models
m.RR2.AS.ag <- update(m.RR2.0, . ~ . + AS.ag)
m.RR2.DS.ag <- update(m.RR2.0, . ~ . + DS.ag)
m.RR2.ASDS.ag <- update(m.RR2.0, . ~ . + AS.ag + DS.ag)
m.RR2.absDS.ag <- update(m.RR2.0, . ~ . + absDS.ag)
m.RR2.ASabsDS.ag <- update(m.RR2.0, . ~ . + AS.ag + absDS.ag)
m.RR2.agM.sd <- update(m.RR2.0, . ~ . + agM.sd)
m.RR2.agF.sd <- update(m.RR2.0, . ~ . + agF.sd)

# .as models
m.RR2.AS.as <- update(m.RR2.0, . ~ . + AS.as)
m.RR2.DS.as <- update(m.RR2.0, . ~ . + DS.as)
m.RR2.ASDS.as <- update(m.RR2.0, . ~ . + AS.as + DS.as)
m.RR2.absDS.as <- update(m.RR2.0, . ~ . + absDS.as)
m.RR2.ASabsDS.as <- update(m.RR2.0, . ~ . + AS.as + absDS.as)
m.RR2.asF.sd <- update(m.RR2.0, . ~ . + asF.sd)
m.RR2.asM.sd <- update(m.RR2.0, . ~ . + asM.sd)

# .co models
m.RR2.AS.co <- update(m.RR2.0, . ~ . + AS.co)
m.RR2.DS.co <- update(m.RR2.0, . ~ . + DS.co)
m.RR2.ASDS.co <- update(m.RR2.0, . ~ . + AS.co + DS.co)
m.RR2.absDS.co <- update(m.RR2.0, . ~ . + absDS.co)
m.RR2.ASabsDS.co <- update(m.RR2.0, . ~ . + AS.co + absDS.co)
m.RR2.coF.sd <- update(m.RR2.0, . ~ . + coF.sd)
m.RR2.coM.sd <- update(m.RR2.0, . ~ . + coM.sd)

# .in models
m.RR2.AS.in <- update(m.RR2.0, . ~ . + AS.in)
m.RR2.DS.in <- update(m.RR2.0, . ~ . + DS.in)
m.RR2.ASDS.in <- update(m.RR2.0, . ~ . + AS.in + DS.in)
m.RR2.absDS.in <- update(m.RR2.0, . ~ . + absDS.in)
m.RR2.ASabsDS.in <- update(m.RR2.0, . ~ . + AS.in + absDS.in)
m.RR2.inF.sd <- update(m.RR2.0, . ~ . + inF.sd)
m.RR2.inM.sd <- update(m.RR2.0, . ~ . + inM.sd)

# .pa models
m.RR2.AS.pa <- update(m.RR2.0, . ~ . + AS.pa)
m.RR2.DS.pa <- update(m.RR2.0, . ~ . + DS.pa)
m.RR2.ASDS.pa <- update(m.RR2.0, . ~ . + AS.pa + DS.pa)
m.RR2.absDS.pa <- update(m.RR2.0, . ~ . + absDS.pa)
m.RR2.ASabsDS.pa <- update(m.RR2.0, . ~ . + AS.pa + absDS.pa)
m.RR2.paF.sd <- update(m.RR2.0, . ~ . + paF.sd)
m.RR2.paM.sd <- update(m.RR2.0, . ~ . + paM.sd)

## model selection - data for Table S4:
(res <- bbmle::AICctab(m.RR2.0, 
                       m.RR2.AS.ag, m.RR2.DS.ag, m.RR2.ASDS.ag, m.RR2.absDS.ag, m.RR2.ASabsDS.ag, 
                       m.RR2.AS.as, m.RR2.DS.as, m.RR2.ASDS.as, m.RR2.absDS.as, m.RR2.ASabsDS.as, 
                       m.RR2.AS.co, m.RR2.DS.co, m.RR2.ASDS.co, m.RR2.absDS.co, m.RR2.ASabsDS.co, 
                       m.RR2.AS.in, m.RR2.DS.in, m.RR2.ASDS.in, m.RR2.absDS.in, m.RR2.ASabsDS.in, 
                       m.RR2.AS.pa, m.RR2.DS.pa, m.RR2.ASDS.pa, m.RR2.absDS.pa, m.RR2.ASabsDS.pa, 
                       m.RR2.agF.sd, m.RR2.agM.sd,
                       m.RR2.asF.sd, m.RR2.asM.sd,
                       m.RR2.coF.sd, m.RR2.coM.sd,
                       m.RR2.inF.sd, m.RR2.inM.sd,
                       m.RR2.paF.sd, m.RR2.paM.sd, 
                       weights = T, sort = F))
(res.sorted <- bbmle::AICctab(m.RR2.0, 
                              m.RR2.AS.ag, m.RR2.DS.ag, m.RR2.ASDS.ag, m.RR2.absDS.ag, m.RR2.ASabsDS.ag, 
                              m.RR2.AS.as, m.RR2.DS.as, m.RR2.ASDS.as, m.RR2.absDS.as, m.RR2.ASabsDS.as, 
                              m.RR2.AS.co, m.RR2.DS.co, m.RR2.ASDS.co, m.RR2.absDS.co, m.RR2.ASabsDS.co, 
                              m.RR2.AS.in, m.RR2.DS.in, m.RR2.ASDS.in, m.RR2.absDS.in, m.RR2.ASabsDS.in, 
                              m.RR2.AS.pa, m.RR2.DS.pa, m.RR2.ASDS.pa, m.RR2.absDS.pa, m.RR2.ASabsDS.pa, 
                              m.RR2.agF.sd, m.RR2.agM.sd,
                              m.RR2.asF.sd, m.RR2.asM.sd,
                              m.RR2.coF.sd, m.RR2.coM.sd,
                              m.RR2.inF.sd, m.RR2.inM.sd,
                              m.RR2.paF.sd, m.RR2.paM.sd, 
                              weights = T, sort = T))

res <- as.data.frame.ICtab(res)
res$model <- row.names(res)
res.sorted$rank <- as.integer(c(1:36))
res.sorted <- as.data.frame.ICtab(res.sorted)
res.sorted$model <- row.names(res.sorted)
res.sorted <- res.sorted[, -c(1:3)]
res <- merge(res, res.sorted, sort = F)
write.csv(as.data.frame.ICtab(res), "AICc_RR2_Gamma-log.csv", row.names = T)

## MuMIn approach - averaged conditional model data for Table S6:
modsel.RR2 <- model.sel(m.RR2.0, 
                        m.RR2.AS.ag, m.RR2.DS.ag, m.RR2.ASDS.ag, m.RR2.absDS.ag, m.RR2.ASabsDS.ag, 
                        m.RR2.AS.as, m.RR2.DS.as, m.RR2.ASDS.as, m.RR2.absDS.as, m.RR2.ASabsDS.as, 
                        m.RR2.AS.co, m.RR2.DS.co, m.RR2.ASDS.co, m.RR2.absDS.co, m.RR2.ASabsDS.co, 
                        m.RR2.AS.in, m.RR2.DS.in, m.RR2.ASDS.in, m.RR2.absDS.in, m.RR2.ASabsDS.in, 
                        m.RR2.AS.pa, m.RR2.DS.pa, m.RR2.ASDS.pa, m.RR2.absDS.pa, m.RR2.ASabsDS.pa,
                        m.RR2.agF.sd, m.RR2.agM.sd,
                        m.RR2.asF.sd, m.RR2.asM.sd,
                        m.RR2.coF.sd, m.RR2.coM.sd,
                        m.RR2.inF.sd, m.RR2.inM.sd,
                        m.RR2.paF.sd, m.RR2.paM.sd)
subset(modsel.RR2, delta <= 6)
avg.mod <- model.avg((m.RR2.delta6 <- get.models(modsel.RR2, subset = delta <= 6)))
res.coefs <- cbind(coefTable(avg.mod, full = F), confint(avg.mod, full = F))
write.csv(res.coefs, "conditional.avg.mod.coefs_RR2_Gamma-log.csv", row.names = T)

#### best model summary for Table S5 + model diagnostics ##
best.mod <- m.RR2.inF.sd
summary(best.mod)

tab_model(best.mod, digits = 2, collapse.ci = T, #p.val = "kr", 
          show.df = T, transform = NULL, 
          file = "m.RR2.inF_predictors_sjtab_parameters_GammaGLMM.html")
tab_model(best.mod, digits = 2, collapse.ci = T, #p.val = "kr", 
          show.df = T, #transform = NULL, 
          file = "m.RR2.inF_predictors_sjtab_response_GammaGLMM.html")

sr.nb <- simulateResiduals(m.RR2.inF.sd, use.u = T)
plot(sr.nb) ## residuals unimodal but difficult to see why
testResiduals(simulationOutput = sr.nb) #  OK
testDispersion(simulationOutput = sr.nb) # OK
plotResiduals(sr.nb, rr$dT) #  OK
plotResiduals(sr.nb, rr$mean.yr) # mostly OK
plotResiduals(sr.nb, rr$ageF.ini) # mostly OK
plotResiduals(sr.nb, rr$ageM.ini) # positive trend with initial male age - added as predictor in final model

### most parsimonious model with male age added #########
m.RR2.inF.sd.v2 <- glm(RR2 ~ dT + inF.sd + ageM.ini, 
               family = Gamma(link = "log"), data = rr)

best.mod <- m.RR2.inF.sd.v2
summary(best.mod)

tab_model(best.mod, digits = 2, collapse.ci = T, #p.val = "kr", 
          show.df = T, transform = NULL, 
          file = "m.RR2.inF+ageM.ini_predictors_sjtab_parameters_GammaGLMM.html")
tab_model(best.mod, digits = 2, collapse.ci = T, #p.val = "kr", 
          show.df = T, #transform = NULL, 
          file = "m.RR2.inF+ageM.ini_predictors_sjtab_response_GammaGLMM.html")

sr.nb <- simulateResiduals(m.RR2.inF.sd.v2, use.u = T)
plot(sr.nb) ## residuals unimodal but difficult to see why
testResiduals(simulationOutput = sr.nb) #  OK
testDispersion(simulationOutput = sr.nb) # OK
plotResiduals(sr.nb, rr$dT) #  OK
plotResiduals(sr.nb, rr$mean.yr) # mostly OK
plotResiduals(sr.nb, rr$ageF.ini) # mostly OK
plotResiduals(sr.nb, rr$ageM.ini) # OK


## additional analysis of R2 including more complex models: showing that inclusion of 'in' trait is crucial #####
# .agF+coM, ag+|d.ag|+co, |d.ag|+co models
m.RR2.ASDS.agFcoM <- update(m.RR2.0, . ~ . + agF.sd + coM.sd)
m.RR2.ASabsDS.agcoM <- update(m.RR2.0, . ~ . + AS.ag + absDS.ag + coM.sd )
m.RR2.absDS.agcoM <- update(m.RR2.0, . ~ . + absDS.ag + DS.co )

## model selection:
(res <- bbmle::AICctab(m.RR2.0, 
                       m.RR2.AS.ag, m.RR2.DS.ag, m.RR2.ASDS.ag, m.RR2.absDS.ag, m.RR2.ASabsDS.ag, 
                       m.RR2.AS.as, m.RR2.DS.as, m.RR2.ASDS.as, m.RR2.absDS.as, m.RR2.ASabsDS.as, 
                       m.RR2.AS.co, m.RR2.DS.co, m.RR2.ASDS.co, m.RR2.absDS.co, m.RR2.ASabsDS.co, 
                       m.RR2.AS.in, m.RR2.DS.in, m.RR2.ASDS.in, m.RR2.absDS.in, m.RR2.ASabsDS.in, 
                       m.RR2.AS.pa, m.RR2.DS.pa, m.RR2.ASDS.pa, m.RR2.absDS.pa, m.RR2.ASabsDS.pa,
                       m.RR2.agF.sd, m.RR2.agM.sd,
                       m.RR2.asF.sd, m.RR2.asM.sd,
                       m.RR2.coF.sd, m.RR2.coM.sd,
                       m.RR2.inF.sd, m.RR2.inM.sd,
                       m.RR2.paF.sd, m.RR2.paM.sd,
                       m.RR2.ASDS.agFcoM, m.RR2.ASabsDS.agcoM, m.RR2.absDS.agcoM,
                       weights = T, sort = F, logLik = T))
(res.sorted <- bbmle::AICctab(m.RR2.0, 
                              m.RR2.AS.ag, m.RR2.DS.ag, m.RR2.ASDS.ag, m.RR2.absDS.ag, m.RR2.ASabsDS.ag, 
                              m.RR2.AS.as, m.RR2.DS.as, m.RR2.ASDS.as, m.RR2.absDS.as, m.RR2.ASabsDS.as, 
                              m.RR2.AS.co, m.RR2.DS.co, m.RR2.ASDS.co, m.RR2.absDS.co, m.RR2.ASabsDS.co, 
                              m.RR2.AS.in, m.RR2.DS.in, m.RR2.ASDS.in, m.RR2.absDS.in, m.RR2.ASabsDS.in, 
                              m.RR2.AS.pa, m.RR2.DS.pa, m.RR2.ASDS.pa, m.RR2.absDS.pa, m.RR2.ASabsDS.pa, 
                              m.RR2.agF.sd, m.RR2.agM.sd,
                              m.RR2.asF.sd, m.RR2.asM.sd,
                              m.RR2.coF.sd, m.RR2.coM.sd,
                              m.RR2.inF.sd, m.RR2.inM.sd,
                              m.RR2.paF.sd, m.RR2.paM.sd,
                              m.RR2.ASDS.agFcoM, m.RR2.ASabsDS.agcoM, m.RR2.absDS.agcoM,
                              weights = T, sort = T, logLik = T, delta = F, base = T))

res <- as.data.frame.ICtab(res)
res$model <- row.names(res)
res.sorted$rank <- as.integer(c(1:36))
res.sorted <- as.data.frame.ICtab(res.sorted)
res.sorted$model <- row.names(res.sorted)
res.sorted <- res.sorted[, -c(1:3)]
res <- merge(res, res.sorted, sort = F)
write.csv(as.data.frame.ICtab(res), "AICc_RR2_Gamma-log+combined-models.csv", row.names = T)

## most parsimonious models of fecundity rates R1 and R2: Fig. 2 ##########

## prepare data for panels
ef.RR1.dT <- Effect(c("dT"), m.rr1.inF.sd, ## drawn predictors
                    xlevels=list(dT=seq(min(rr$dT), max(rr$dT), by=0.25)
                    ))
pred.ef.RR1.dT <- as.data.frame(ef.RR1.dT)
pred.ef.RR1.dT$trait <- "dT"

ef.RR1.inf.sd <- Effect(c("inF.sd"), m.rr1.inF.sd, ## drawn predictors
                        xlevels=list(inF.sd = seq(min(rr$inF.sd), max(rr$inF.sd), by = 0.1)
                        ))
pred.ef.RR1.inf.sd <- as.data.frame(ef.RR1.inf.sd)
pred.ef.RR1.inf.sd$trait <- "inF.sd"

ef.RR2.dT <- Effect(c("dT"), m.RR2.inF.sd, ## drawn predictors
                    xlevels=list(dT=seq(min(rr$dT), max(rr$dT), by=0.25)
                    ))
pred.ef.RR2.dT <- as.data.frame(ef.RR2.dT)
pred.ef.RR2.dT$trait <- "dT"

ef.RR2.inf.sd <- Effect(c("inF.sd"), m.RR2.inF.sd, ## drawn predictors
                        xlevels=list(inF.sd = seq(min(rr$inF.sd), max(rr$inF.sd), by = 0.1)
                        ))
pred.ef.RR2.inf.sd <- as.data.frame(ef.RR2.inf.sd)
pred.ef.RR2.inf.sd$trait <- "inF.sd"

ef.RR2.ageM.ini <- Effect(c("ageM.ini"), m.RR2.inF.sd, ## drawn predictors
                        xlevels=list(ageM.ini = seq(min(rr$ageM.ini), max(rr$ageM.ini)+0.1, by = 0.25)
                        ))
pred.ef.RR2.ageM.ini <- as.data.frame(ef.RR2.ageM.ini)
pred.ef.RR2.ageM.ini$trait <- "ageM.ini"


p.RR1.dT <- ggplot(pred.ef.RR1.dT, aes(x= dT)) +       
  geom_jitter(data = rr, 
              aes(x=dT, y=RR1, colour = inF.sd), 
              width=0.01, height=0.001, size=0.5#, alpha = 1
  ) + 
  scale_colour_gradient2(low="blue", mid="grey60", high="red", midpoint = mean(unique(traits2$inF.sd))) +
  geom_line(aes(x=dT, y=lower), lwd=0.4, linetype="dotted") + 
  geom_line(aes(x=dT, y=upper), lwd=0.4, linetype="dotted") + 
  geom_line(aes(x=dT, y=fit), lwd=0.7) + 
  labs.EPS + theme_bw() + 
  #theme(legend.position = c(0.85, 0.25)) + 
  theme(legend.position = "none") +
  theme(panel.grid.major = element_blank(), panel.grid.minor = element_blank(),  
        panel.background = element_blank()) +
  scale_x_continuous(expression(paste("Pair duration (years)")), limits=c(1.5,10.2), breaks=c(2,4,6,8,10), labels=c(2,4,6,8,10) ) + 
  scale_y_continuous(expression(italic('R')[1]~"("*births.yr^{-1}*")"), 
                     limits=c(2,9.2), breaks=c(3,4,5,6,7,8), labels=c(3,4,5,6,7,8))
p.RR1.dT

p.RR1.inF.sd <- ggplot(pred.ef.RR1.inf.sd, aes(x= inF.sd)) +       
  geom_jitter(data = rr, 
              aes(x=inF.sd, y=RR1, colour = inF.sd), 
              width=0.01, height=0.01, size=0.5#, alpha = 0.4
  ) + 
  scale_colour_gradient2(low="blue", mid="grey60", high="red", midpoint = mean(unique(traits2$inF.sd))) +
  geom_line(aes(x=inF.sd, y=lower), lwd=0.4, linetype="dotted") + 
  geom_line(aes(x=inF.sd, y=upper), lwd=0.4, linetype="dotted") + 
  geom_line(aes(x=inF.sd, y=fit), lwd=0.7) + 
  labs.EPS + theme_bw() + theme(legend.position = "none") + 
  theme(panel.grid.major = element_blank(), panel.grid.minor = element_blank(),  
        panel.background = element_blank()) +
  scale_x_continuous(expression(paste(italic('in')[F]))) + 
  scale_y_continuous(expression(italic('R')[1]~"("*birth.yr^{-1}*")"), 
                     limits=c(2,9.2), breaks=c(3,4,5,6,7,8), labels=c(3,4,5,6,7,8)
  )
p.RR1.inF.sd


p.RR2.dT <- ggplot(pred.ef.RR2.dT, aes(x= dT)) +       
  geom_jitter(data = rr, 
              aes(x=dT, y=RR2, colour = inF.sd), 
              width=0.01, height=0.001, size=0.5#, alpha = 1
  ) + 
  scale_colour_gradient2(low="blue", mid="grey60", high="red", midpoint = mean(unique(traits2$inF.sd))) +
  geom_line(aes(x=dT, y=lower), lwd=0.4, linetype="dotted") + 
  geom_line(aes(x=dT, y=upper), lwd=0.4, linetype="dotted") + 
  geom_line(aes(x=dT, y=fit), lwd=0.7) + 
  labs.EPS + theme_bw() + 
  theme(legend.position = c(0.85, 0.25)) + 
  theme(panel.grid.major = element_blank(), panel.grid.minor = element_blank(),  
        panel.background = element_blank()) +
  scale_x_continuous(expression(paste("Pair duration (years)")), limits=c(1.5,10.2), breaks=c(2,4,6,8,10), labels=c(2,4,6,8,10) ) + 
  scale_y_continuous(expression(italic('R')[2]~"("*survivors.yr^{-1}*")"), limits=c(0.9,6.2), breaks=c(1,2,3,4,5,6), labels=c(1,2,3,4,5,6))
p.RR2.dT

p.RR2.inF.sd <- ggplot(pred.ef.RR2.inf.sd, aes(x= inF.sd)) +       
  geom_jitter(data = rr, 
              aes(x=inF.sd, y=RR2, colour = inF.sd), 
              width=0.001, height=0.01, size=0.5#, alpha = 0.4
  ) + 
  scale_colour_gradient2(low="blue", mid="grey60", high="red", midpoint = mean(unique(traits2$inF.sd))) +
  geom_line(aes(x=inF.sd, y=lower), lwd=0.4, linetype="dotted") + 
  geom_line(aes(x=inF.sd, y=upper), lwd=0.4, linetype="dotted") + 
  geom_line(aes(x=inF.sd, y=fit), lwd=0.7) + 
  labs.EPS + theme_bw() + theme(legend.position = "none") + 
  theme(panel.grid.major = element_blank(), panel.grid.minor = element_blank(),  
        panel.background = element_blank()) +
  scale_x_continuous(expression(paste(italic('in')[F]))) + 
  scale_y_continuous(expression(italic('R')[2]~"("*survivors.yr^{-1}*")"), limits=c(0.9,6.2), breaks=c(1,2,3,4,5,6), labels=c(1,2,3,4,5,6)
  )
p.RR2.inF.sd

p.RR2.ageM.ini <- ggplot(pred.ef.RR2.ageM.ini, aes(x= ageM.ini)) +       
  geom_jitter(data = rr, 
              aes(x=ageM.ini, y=RR2, colour = inF.sd), 
              width=0.001, height=0.01, size=0.5#, alpha = 0.4
  ) + 
  scale_colour_gradient2(low="blue", mid="grey60", high="red", midpoint = mean(unique(traits2$inF.sd))) +
  geom_line(aes(x=ageM.ini, y=lower), lwd=0.4, linetype="dotted") + 
  geom_line(aes(x=ageM.ini, y=upper), lwd=0.4, linetype="dotted") + 
  geom_line(aes(x=ageM.ini, y=fit), lwd=0.7) + 
  labs.EPS + theme_bw() + theme(legend.position = "none") + 
  theme(panel.grid.major = element_blank(), panel.grid.minor = element_blank(),  
        panel.background = element_blank()) +
  scale_x_continuous(expression(paste("Initial male age (years)")), limits=c(1.5,10), breaks=c(2,4,6,8,10), labels=c(2,4,6,8,10) ) + 
  scale_y_continuous(expression(italic('R')[2]~"("*survivors.yr^{-1}*")"), limits=c(0.9,6.2), breaks=c(1,2,3,4,5,6), labels=c(1,2,3,4,5,6)
  )
p.RR2.ageM.ini


(p <- plot_grid(p.RR1.inF.sd + rremove("xlab"), p.RR1.dT + rremove("xlab") + rremove("ylab"), p.RR1.dT + rremove("xlab") + rremove("ylab"), 
                p.RR2.inF.sd, addSmallLegend(p.RR2.dT) + rremove("ylab"), p.RR2.ageM.ini + rremove("ylab"),
                align = "h", nrow = 2, ncol = 3, rel_widths = c(0.36, 0.32, 0.32)))
p

ggsave("Fig_2_revised.pdf", p, width = 6.2, height = 4.5, units = "in") ### plot modified externally 
#### end of script ########
