# Supplementary material for: Linking personality traits and reproductive success in common marmoset (Callithrix jacchus)
Source: Sci Rep. 2022 Aug 3;12:13341. doi: 10.1038/s41598-022-16339-4 (PMC9349211; doi:10.1038/s41598-022-16339-4)
Supplement: Supplementary file 1 — Supplementary Information. [file 41598_2022_16339_MOESM1_ESM.zip › masilkova-et-al_sem/data/data_README.txt]

Data for Masilkova et al "Linking personality traits and reproductive success in common marmoset (Callithrix jacchus)", https://doi.org/10.1038/s41598-022-16339-4, notes:

Dataset "ind_traits.csv" (data for each litter) contains the following columns:
ID = identity of the pair
coF = female unit-weighted personality score on Conscientiousness
coM = male unit-weighted personality score on Conscientiousness
co.diff = similarity index |∆t| = |tm - tf|; low value ~ similar scores, high value ~ dissimilar scores within pair on Conscientiousness
agF = female unit-weighted personality score on Agreeableness
agM = male unit-weighted personality score on Agreeableness
ag.diff = similarity index |∆t| = |tm - tf|; low value ~ similar scores, high value ~ dissimilar scores within pair on Agreeableness
asF = female unit-weighted personality score on Assertiveness
asM = male unit-weighted personality score on Assertiveness
as.diff = similarity index |∆t| = |tm - tf|; low value ~ similar scores, high value ~ dissimilar scores within pair on Assertiveness
paF = female unit-weighted personality score on Patience
paM = male unit-weighted personality score on Patience
pa.diff = similarity index |∆t| = |tm - tf|; low value ~ similar scores, high value ~ dissimilar scores within pair on Patience
inF = female unit-weighted personality score on Inquisitiveness
inM = male unit-weighted personality score on Inquisitiveness
in.diff = similarity index |∆t| = |tm - tf|; low value ~ similar scores, high value ~ dissimilar scores within pair on Inquisitiveness
P.ini = date (DD/MM/YYYY) of pair establishment
contrON = date (DD/MM/YYYY) when contraception was applied; "none" if no contraception was applied
contrOFF = date (DD/MM/YYYY) when contraception stopped being applied; "none" if no contraception was applied
P.end = end date (DD/MM/YYYY) of pair duration
P.reprstop = date (DD/MM/YYYY) when the pair stopped reproducing (i.e. when the pair was dissolved, put on contraception, or one parent died)
expF = number of previous litters as a proxy of female reproductive experience
expM = number of previous litters as a proxy of male reproductive experience
ibi = length of inter-birth interval (days)
inf_birthdate = date (DD/MM/YYYY) when the litter was born
ageF = age of female (in days) when the litter was born
ageM = age of male (in days) when the litter was born
littersize = number (1-5) of all infants in the litter
suppfeeding = whether infants received supplementary feeding (yes/no, NA = data not available)
surv_birth = litter size excluding still-born infants and those found dead on the day of birth
surv_3m = number of infants surviving till the age of 3 months
notes.trt = other relevant information

Dataset "life_table.csv" (individual-level data for each infant) contains the following columns:
ID = identity of the pair
P.ini = date (DD/MM/YYYY) of pair establishment
contrON = date (DD/MM/YYYY) when contraception was applied; "none" if no contraception was applied
contrOFF = date (DD/MM/YYYY) when contraception stopped being applied; "none" if no contraception was applied
P.end = end date (DD/MM/YYYY) of pair duration
sex = infant's sex (M = male, F = female, NA = data not available)
inf_birthdate = date (DD/MM/YYYY) when the infant was born
suppfeeding = whether the infant received supplementary feeding (yes/no, NA = data not available)
inf_outdate = date (DD/MM/YYYY) of infant death till 1 year of age or the last date with its known status given in the next column (note that 11/04/2018 = final day of data collection)
status = infant status (survived, euthanized, found dead, fostered, stillborn, NA = data not available) on "inf_outdate"
notes = other relevant information

Columns shared between both datasets (ID, P.ini, contrON, contrOFF, P.end, inf_birthdate, suppfeeding) contain identical information.
