# Supplementary material for: Linking personality traits and reproductive success in common marmoset (Callithrix jacchus)
Source: Sci Rep. 2022 Aug 3;12:13341. doi: 10.1038/s41598-022-16339-4 (PMC9349211; doi:10.1038/s41598-022-16339-4)
Supplement: Supplementary file 1 — Supplementary Information. [file 41598_2022_16339_MOESM1_ESM.zip › masilkova-et-al_sem/data/ind_traits.csv]

ID	coF	coM	co.diff	agF	agM	ag.diff	asF	asM	as.diff	paF	paM	pa.diff	inF	inM	in.diff	P.ini	contrON	contrOFF	P.end	P.reprstop	expF	expM	ibi	inf_birthdate	ageF	ageM	littersize	suppfeeding	surv_birth	surv_3m	notes.trt
a	-37	-35.5	1.5	55.5	55	0.5	-1	-3	2	6.5	4.5	2	19	21.5	2.5	24/10/2009	none	none	26/01/2017	26/01/2017	6	6	150	23/03/2010	2359	1970	2	no	2	2
a	-37	-35.5	1.5	55.5	55	0.5	-1	-3	2	6.5	4.5	2	19	21.5	2.5	24/10/2009	none	none	26/01/2017	26/01/2017	7	7	153	23/08/2010	2512	2123	3	yes	3	2
a	-37	-35.5	1.5	55.5	55	0.5	-1	-3	2	6.5	4.5	2	19	21.5	2.5	24/10/2009	none	none	26/01/2017	26/01/2017	8	8	158	28/01/2011	2670	2281	3	yes	3	2
a	-37	-35.5	1.5	55.5	55	0.5	-1	-3	2	6.5	4.5	2	19	21.5	2.5	24/10/2009	none	none	26/01/2017	26/01/2017	9	9	154	01/07/2011	2824	2435	3	no	3	2
a	-37	-35.5	1.5	55.5	55	0.5	-1	-3	2	6.5	4.5	2	19	21.5	2.5	24/10/2009	none	none	26/01/2017	26/01/2017	10	10	153	01/12/2011	2977	2588	2	no	1	1
a	-37	-35.5	1.5	55.5	55	0.5	-1	-3	2	6.5	4.5	2	19	21.5	2.5	24/10/2009	none	none	26/01/2017	26/01/2017	11	11	153	02/05/2012	3130	2741	3	no	3	2
a	-37	-35.5	1.5	55.5	55	0.5	-1	-3	2	6.5	4.5	2	19	21.5	2.5	24/10/2009	none	none	26/01/2017	26/01/2017	12	12	155	04/10/2012	3285	2896	3	yes	3	2
a	-37	-35.5	1.5	55.5	55	0.5	-1	-3	2	6.5	4.5	2	19	21.5	2.5	24/10/2009	none	none	26/01/2017	26/01/2017	13	13	157	10/03/2013	3442	3053	3	no	3	2
a	-37	-35.5	1.5	55.5	55	0.5	-1	-3	2	6.5	4.5	2	19	21.5	2.5	24/10/2009	none	none	26/01/2017	26/01/2017	14	14	155	12/08/2013	3597	3208	3	no	3	2
a	-37	-35.5	1.5	55.5	55	0.5	-1	-3	2	6.5	4.5	2	19	21.5	2.5	24/10/2009	none	none	26/01/2017	26/01/2017	15	15	156	15/01/2014	3753	3364	2	no	2	2
a	-37	-35.5	1.5	55.5	55	0.5	-1	-3	2	6.5	4.5	2	19	21.5	2.5	24/10/2009	none	none	26/01/2017	26/01/2017	16	16	154	18/06/2014	3907	3518	3	yes	3	1
a	-37	-35.5	1.5	55.5	55	0.5	-1	-3	2	6.5	4.5	2	19	21.5	2.5	24/10/2009	none	none	26/01/2017	26/01/2017	17	17	152	17/11/2014	4059	3670	1	no	1	1
a	-37	-35.5	1.5	55.5	55	0.5	-1	-3	2	6.5	4.5	2	19	21.5	2.5	24/10/2009	none	none	26/01/2017	26/01/2017	18	18	154	20/04/2015	4213	3824	3	no	3	2
a	-37	-35.5	1.5	55.5	55	0.5	-1	-3	2	6.5	4.5	2	19	21.5	2.5	24/10/2009	none	none	26/01/2017	26/01/2017	19	19	157	24/09/2015	4370	3981	3	no	3	2
a	-37	-35.5	1.5	55.5	55	0.5	-1	-3	2	6.5	4.5	2	19	21.5	2.5	24/10/2009	none	none	26/01/2017	26/01/2017	20	20	186	28/03/2016	4556	4167	3	no	3	2
a	-37	-35.5	1.5	55.5	55	0.5	-1	-3	2	6.5	4.5	2	19	21.5	2.5	24/10/2009	none	none	26/01/2017	26/01/2017	21	21	156	31/08/2016	4712	4323	3	no	3	2
a	-37	-35.5	1.5	55.5	55	0.5	-1	-3	2	6.5	4.5	2	19	21.5	2.5	24/10/2009	none	none	26/01/2017	26/01/2017	22	22	157	04/02/2017	4869	4480	3	no	2	0
b	-54	-30	24	43.5	52	8.5	4	-8	12	13	18	5	20	20	0	05/09/2008	none	none	15/09/2015	15/09/2015	0	0	202	26/03/2009	955	1043	2	no	2	2
b	-54	-30	24	43.5	52	8.5	4	-8	12	13	18	5	20	20	0	05/09/2008	none	none	15/09/2015	15/09/2015	1	1	243	24/11/2009	1198	1286	2	no	2	2
b	-54	-30	24	43.5	52	8.5	4	-8	12	13	18	5	20	20	0	05/09/2008	none	none	15/09/2015	15/09/2015	2	2	150	23/04/2010	1348	1436	3	yes	3	1
b	-54	-30	24	43.5	52	8.5	4	-8	12	13	18	5	20	20	0	05/09/2008	none	none	15/09/2015	15/09/2015	3	3	151	21/09/2010	1499	1587	2	no	2	2
b	-54	-30	24	43.5	52	8.5	4	-8	12	13	18	5	20	20	0	05/09/2008	none	none	15/09/2015	15/09/2015	4	4	223	02/05/2011	1722	1810	3	yes	3	2
b	-54	-30	24	43.5	52	8.5	4	-8	12	13	18	5	20	20	0	05/09/2008	none	none	15/09/2015	15/09/2015	5	5	151	30/09/2011	1873	1961	3	yes	2	1
b	-54	-30	24	43.5	52	8.5	4	-8	12	13	18	5	20	20	0	05/09/2008	none	none	15/09/2015	15/09/2015	6	6	154	02/03/2012	2027	2115	3	no	3	2
b	-54	-30	24	43.5	52	8.5	4	-8	12	13	18	5	20	20	0	05/09/2008	none	none	15/09/2015	15/09/2015	7	7	150	30/07/2012	2177	2265	3	no	3	2
b	-54	-30	24	43.5	52	8.5	4	-8	12	13	18	5	20	20	0	05/09/2008	none	none	15/09/2015	15/09/2015	8	8	151	28/12/2012	2328	2416	3	no	3	2
b	-54	-30	24	43.5	52	8.5	4	-8	12	13	18	5	20	20	0	05/09/2008	none	none	15/09/2015	15/09/2015	9	9	154	31/05/2013	2482	2570	2	no	2	2
b	-54	-30	24	43.5	52	8.5	4	-8	12	13	18	5	20	20	0	05/09/2008	none	none	15/09/2015	15/09/2015	10	10	151	29/10/2013	2633	2721	3	no	2	2
b	-54	-30	24	43.5	52	8.5	4	-8	12	13	18	5	20	20	0	05/09/2008	none	none	15/09/2015	15/09/2015	11	11	152	30/03/2014	2785	2873	3	yes	3	2
b	-54	-30	24	43.5	52	8.5	4	-8	12	13	18	5	20	20	0	05/09/2008	none	none	15/09/2015	15/09/2015	12	12	151	28/08/2014	2936	3024	3	no	3	2
b	-54	-30	24	43.5	52	8.5	4	-8	12	13	18	5	20	20	0	05/09/2008	none	none	15/09/2015	15/09/2015	13	13	154	29/01/2015	3090	3178	3	no	3	2
c	-42.5	-49.5	7	57.5	51.5	6	-5.5	0.5	6	19	8	11	20.5	21	0.5	30/03/2011	none	none	29/05/2015	29/05/2015	0	0	148	25/08/2011	796	778	2	no	2	2
c	-42.5	-49.5	7	57.5	51.5	6	-5.5	0.5	6	19	8	11	20.5	21	0.5	30/03/2011	none	none	29/05/2015	29/05/2015	1	1	151	23/01/2012	947	929	3	yes	3	3
c	-42.5	-49.5	7	57.5	51.5	6	-5.5	0.5	6	19	8	11	20.5	21	0.5	30/03/2011	none	none	29/05/2015	29/05/2015	2	2	151	22/06/2012	1098	1080	3	no	3	2
c	-42.5	-49.5	7	57.5	51.5	6	-5.5	0.5	6	19	8	11	20.5	21	0.5	30/03/2011	none	none	29/05/2015	29/05/2015	3	3	151	20/11/2012	1249	1231	2	no	2	2
c	-42.5	-49.5	7	57.5	51.5	6	-5.5	0.5	6	19	8	11	20.5	21	0.5	30/03/2011	none	none	29/05/2015	29/05/2015	4	4	151	20/04/2013	1400	1382	3	no	3	2
c	-42.5	-49.5	7	57.5	51.5	6	-5.5	0.5	6	19	8	11	20.5	21	0.5	30/03/2011	none	none	29/05/2015	29/05/2015	5	5	151	18/09/2013	1551	1533	3	no	3	2
c	-42.5	-49.5	7	57.5	51.5	6	-5.5	0.5	6	19	8	11	20.5	21	0.5	30/03/2011	none	none	29/05/2015	29/05/2015	6	6	150	15/02/2014	1701	1683	3	yes	3	3
c	-42.5	-49.5	7	57.5	51.5	6	-5.5	0.5	6	19	8	11	20.5	21	0.5	30/03/2011	none	none	29/05/2015	29/05/2015	7	7	151	16/07/2014	1852	1834	2	no	2	2
c	-42.5	-49.5	7	57.5	51.5	6	-5.5	0.5	6	19	8	11	20.5	21	0.5	30/03/2011	none	none	29/05/2015	29/05/2015	8	8	152	15/12/2014	2004	1986	3	yes	3	3
c	-42.5	-49.5	7	57.5	51.5	6	-5.5	0.5	6	19	8	11	20.5	21	0.5	30/03/2011	none	none	29/05/2015	29/05/2015	9	9	151	15/05/2015	2155	2137	2	no	2	2
d	-41	-52.5	11.5	51.5	40.5	11	-9	-2.5	6.5	11.5	4	7.5	18.5	17.5	1	14/09/2010	none	none	14/07/2014	14/07/2014	1	4	149	10/02/2011	1230	1490	2	no	2	1
d	-41	-52.5	11.5	51.5	40.5	11	-9	-2.5	6.5	11.5	4	7.5	18.5	17.5	1	14/09/2010	none	none	14/07/2014	14/07/2014	2	5	150	10/07/2011	1380	1640	3	yes	3	2
d	-41	-52.5	11.5	51.5	40.5	11	-9	-2.5	6.5	11.5	4	7.5	18.5	17.5	1	14/09/2010	none	none	14/07/2014	14/07/2014	3	6	153	10/12/2011	1533	1793	3	yes	3	2
d	-41	-52.5	11.5	51.5	40.5	11	-9	-2.5	6.5	11.5	4	7.5	18.5	17.5	1	14/09/2010	none	none	14/07/2014	14/07/2014	4	7	153	11/05/2012	1686	1946	3	no	3	2
d	-41	-52.5	11.5	51.5	40.5	11	-9	-2.5	6.5	11.5	4	7.5	18.5	17.5	1	14/09/2010	none	none	14/07/2014	14/07/2014	5	8	155	13/10/2012	1841	2101	3	no	3	2
d	-41	-52.5	11.5	51.5	40.5	11	-9	-2.5	6.5	11.5	4	7.5	18.5	17.5	1	14/09/2010	none	none	14/07/2014	14/07/2014	6	9	153	15/03/2013	1994	2254	3	no	3	3
d	-41	-52.5	11.5	51.5	40.5	11	-9	-2.5	6.5	11.5	4	7.5	18.5	17.5	1	14/09/2010	none	none	14/07/2014	14/07/2014	7	10	307	16/01/2014	2301	2561	3	yes	3	3
e	-44.5	-63	18.5	43.5	49.5	6	3.5	-7	10.5	10	9.5	0.5	24.5	15	9.5	30/03/2011	01/03/2013	22/01/2015	22/01/2015	01/03/2013	0	0	239	24/11/2011	913	933	2	no	2	2
e	-44.5	-63	18.5	43.5	49.5	6	3.5	-7	10.5	10	9.5	0.5	24.5	15	9.5	30/03/2011	01/03/2013	22/01/2015	22/01/2015	01/03/2013	1	1	153	25/04/2012	1066	1086	4	no	4	2
e	-44.5	-63	18.5	43.5	49.5	6	3.5	-7	10.5	10	9.5	0.5	24.5	15	9.5	30/03/2011	01/03/2013	22/01/2015	22/01/2015	01/03/2013	2	2	153	25/09/2012	1219	1239	4	yes	4	3
e	-44.5	-63	18.5	43.5	49.5	6	3.5	-7	10.5	10	9.5	0.5	24.5	15	9.5	30/03/2011	01/03/2013	22/01/2015	22/01/2015	01/03/2013	3	3	153	25/02/2013	1372	1392	4	no	4	2
f	-39.5	-39.5	0	46.5	47	0.5	2	-4	6	14.5	11.5	3	21	20.5	0.5	30/03/2011	29/06/2016	25/01/2017	25/01/2017	29/06/2016	0	0	150	27/08/2011	NA	945	3	no	3	2
f	-39.5	-39.5	0	46.5	47	0.5	2	-4	6	14.5	11.5	3	21	20.5	0.5	30/03/2011	29/06/2016	25/01/2017	25/01/2017	29/06/2016	1	1	154	28/01/2012	NA	1099	2	no	2	2
f	-39.5	-39.5	0	46.5	47	0.5	2	-4	6	14.5	11.5	3	21	20.5	0.5	30/03/2011	29/06/2016	25/01/2017	25/01/2017	29/06/2016	2	2	154	30/06/2012	NA	1253	3	no	2	2
f	-39.5	-39.5	0	46.5	47	0.5	2	-4	6	14.5	11.5	3	21	20.5	0.5	30/03/2011	29/06/2016	25/01/2017	25/01/2017	29/06/2016	3	3	155	02/12/2012	NA	1408	3	no	3	2
f	-39.5	-39.5	0	46.5	47	0.5	2	-4	6	14.5	11.5	3	21	20.5	0.5	30/03/2011	29/06/2016	25/01/2017	25/01/2017	29/06/2016	4	4	153	04/05/2013	NA	1561	1	no	1	1
f	-39.5	-39.5	0	46.5	47	0.5	2	-4	6	14.5	11.5	3	21	20.5	0.5	30/03/2011	29/06/2016	25/01/2017	25/01/2017	29/06/2016	5	5	155	06/10/2013	NA	1716	3	no	3	2
f	-39.5	-39.5	0	46.5	47	0.5	2	-4	6	14.5	11.5	3	21	20.5	0.5	30/03/2011	29/06/2016	25/01/2017	25/01/2017	29/06/2016	6	6	154	09/03/2014	NA	1870	3	yes	3	2
f	-39.5	-39.5	0	46.5	47	0.5	2	-4	6	14.5	11.5	3	21	20.5	0.5	30/03/2011	29/06/2016	25/01/2017	25/01/2017	29/06/2016	7	7	154	10/08/2014	NA	2024	3	yes	3	2
f	-39.5	-39.5	0	46.5	47	0.5	2	-4	6	14.5	11.5	3	21	20.5	0.5	30/03/2011	29/06/2016	25/01/2017	25/01/2017	29/06/2016	8	8	181	07/02/2015	NA	2205	3	yes	3	2
f	-39.5	-39.5	0	46.5	47	0.5	2	-4	6	14.5	11.5	3	21	20.5	0.5	30/03/2011	29/06/2016	25/01/2017	25/01/2017	29/06/2016	9	9	156	13/07/2015	NA	2361	3	no	3	2
f	-39.5	-39.5	0	46.5	47	0.5	2	-4	6	14.5	11.5	3	21	20.5	0.5	30/03/2011	29/06/2016	25/01/2017	25/01/2017	29/06/2016	10	10	155	15/12/2015	NA	2516	3	no	3	2
f	-39.5	-39.5	0	46.5	47	0.5	2	-4	6	14.5	11.5	3	21	20.5	0.5	30/03/2011	29/06/2016	25/01/2017	25/01/2017	29/06/2016	11	11	155	18/05/2016	NA	2671	3	no	3	2
g	-43	-58	15	55.5	45	10.5	-5	-6	1	13.5	14	0.5	13.5	17.5	4	12/11/2012	none	none	28/05/2015	28/05/2015	7	6	149	10/04/2013	2474	3516	3	no	3	1
g	-43	-58	15	55.5	45	10.5	-5	-6	1	13.5	14	0.5	13.5	17.5	4	12/11/2012	none	none	28/05/2015	28/05/2015	8	7	151	08/09/2013	2625	3667	4	no	3	2
h	-60	-31.5	28.5	42.5	47	4.5	-13.5	-5	8.5	14	10.5	3.5	15.5	17	1.5	13/09/2012	21/08/2014	30/12/2014	13/10/2015	13/10/2015	1	0	174	06/03/2013	891	738	2	no	2	0
h	-60	-31.5	28.5	42.5	47	4.5	-13.5	-5	8.5	14	10.5	3.5	15.5	17	1.5	13/09/2012	21/08/2014	30/12/2014	13/10/2015	13/10/2015	2	1	155	08/08/2013	1046	893	2	no	2	2
h	-60	-31.5	28.5	42.5	47	4.5	-13.5	-5	8.5	14	10.5	3.5	15.5	17	1.5	13/09/2012	21/08/2014	30/12/2014	13/10/2015	13/10/2015	3	2	153	08/01/2014	1199	1046	1	no	1	1
h	-60	-31.5	28.5	42.5	47	4.5	-13.5	-5	8.5	14	10.5	3.5	15.5	17	1.5	13/09/2012	21/08/2014	30/12/2014	13/10/2015	13/10/2015	4	3	156	13/06/2014	1355	1202	1	no	1	1
h	-60	-31.5	28.5	42.5	47	4.5	-13.5	-5	8.5	14	10.5	3.5	15.5	17	1.5	13/09/2012	21/08/2014	30/12/2014	13/10/2015	13/10/2015	5	4	169	09/04/2015	1655	1502	2	no	2	2
h	-60	-31.5	28.5	42.5	47	4.5	-13.5	-5	8.5	14	10.5	3.5	15.5	17	1.5	13/09/2012	21/08/2014	30/12/2014	13/10/2015	13/10/2015	6	5	155	11/09/2015	1810	1657	2	no	2	2
i	-39.5	-51.5	12	50.5	47	3.5	-3.5	-17	13.5	7	10	3	17	16	1	22/01/2013	none	none	15/01/2018	15/01/2018	14	0	399	25/02/2014	3555	1089	3	yes	3	2
i	-39.5	-51.5	12	50.5	47	3.5	-3.5	-17	13.5	7	10	3	17	16	1	22/01/2013	none	none	15/01/2018	15/01/2018	15	1	153	28/07/2014	3708	1242	3	no	3	2
i	-39.5	-51.5	12	50.5	47	3.5	-3.5	-17	13.5	7	10	3	17	16	1	22/01/2013	none	none	15/01/2018	15/01/2018	16	2	152	27/12/2014	3860	1394	3	no	3	2
i	-39.5	-51.5	12	50.5	47	3.5	-3.5	-17	13.5	7	10	3	17	16	1	22/01/2013	none	none	15/01/2018	15/01/2018	17	3	154	30/05/2015	4014	1548	2	no	2	2
i	-39.5	-51.5	12	50.5	47	3.5	-3.5	-17	13.5	7	10	3	17	16	1	22/01/2013	none	none	15/01/2018	15/01/2018	18	4	152	29/10/2015	4166	1700	2	no	2	2
i	-39.5	-51.5	12	50.5	47	3.5	-3.5	-17	13.5	7	10	3	17	16	1	22/01/2013	none	none	15/01/2018	15/01/2018	19	5	152	29/03/2016	4318	1852	2	no	2	2
i	-39.5	-51.5	12	50.5	47	3.5	-3.5	-17	13.5	7	10	3	17	16	1	22/01/2013	none	none	15/01/2018	15/01/2018	20	6	154	30/08/2016	4472	2006	1	no	1	1
i	-39.5	-51.5	12	50.5	47	3.5	-3.5	-17	13.5	7	10	3	17	16	1	22/01/2013	none	none	15/01/2018	15/01/2018	21	7	155	01/02/2017	4627	2161	2	no	2	2
i	-39.5	-51.5	12	50.5	47	3.5	-3.5	-17	13.5	7	10	3	17	16	1	22/01/2013	none	none	15/01/2018	15/01/2018	22	8	158	09/07/2017	4785	2319	2	no	2	2
j	-32	-55.5	23.5	51	54.5	3.5	-6.5	-6.5	0	13	12.5	0.5	17	16	1	05/09/2008	none	none	07/12/2015	07/12/2015	0	0	200	24/03/2009	786	777	2	no	2	2
j	-32	-55.5	23.5	51	54.5	3.5	-6.5	-6.5	0	13	12.5	0.5	17	16	1	05/09/2008	none	none	07/12/2015	07/12/2015	1	1	194	04/10/2009	980	971	3	yes	3	2
j	-32	-55.5	23.5	51	54.5	3.5	-6.5	-6.5	0	13	12.5	0.5	17	16	1	05/09/2008	none	none	07/12/2015	07/12/2015	2	2	152	05/03/2010	1132	1123	2	no	2	2
j	-32	-55.5	23.5	51	54.5	3.5	-6.5	-6.5	0	13	12.5	0.5	17	16	1	05/09/2008	none	none	07/12/2015	07/12/2015	3	3	152	04/08/2010	1284	1275	3	yes	3	2
j	-32	-55.5	23.5	51	54.5	3.5	-6.5	-6.5	0	13	12.5	0.5	17	16	1	05/09/2008	none	none	07/12/2015	07/12/2015	4	4	151	02/01/2011	1435	1426	3	yes	3	3
j	-32	-55.5	23.5	51	54.5	3.5	-6.5	-6.5	0	13	12.5	0.5	17	16	1	05/09/2008	none	none	07/12/2015	07/12/2015	5	5	150	01/06/2011	1585	1576	3	yes	3	2
j	-32	-55.5	23.5	51	54.5	3.5	-6.5	-6.5	0	13	12.5	0.5	17	16	1	05/09/2008	none	none	07/12/2015	07/12/2015	6	6	152	31/10/2011	1737	1728	3	yes	3	2
j	-32	-55.5	23.5	51	54.5	3.5	-6.5	-6.5	0	13	12.5	0.5	17	16	1	05/09/2008	none	none	07/12/2015	07/12/2015	7	7	152	31/03/2012	1889	1880	3	no	3	2
j	-32	-55.5	23.5	51	54.5	3.5	-6.5	-6.5	0	13	12.5	0.5	17	16	1	05/09/2008	none	none	07/12/2015	07/12/2015	8	8	150	28/08/2012	2039	2030	3	yes	3	2
j	-32	-55.5	23.5	51	54.5	3.5	-6.5	-6.5	0	13	12.5	0.5	17	16	1	05/09/2008	none	none	07/12/2015	07/12/2015	9	9	152	27/01/2013	2191	2182	3	no	3	2
j	-32	-55.5	23.5	51	54.5	3.5	-6.5	-6.5	0	13	12.5	0.5	17	16	1	05/09/2008	none	none	07/12/2015	07/12/2015	10	10	153	29/06/2013	2344	2335	3	no	3	2
j	-32	-55.5	23.5	51	54.5	3.5	-6.5	-6.5	0	13	12.5	0.5	17	16	1	05/09/2008	none	none	07/12/2015	07/12/2015	11	11	152	28/11/2013	2496	2487	3	no	3	2
j	-32	-55.5	23.5	51	54.5	3.5	-6.5	-6.5	0	13	12.5	0.5	17	16	1	05/09/2008	none	none	07/12/2015	07/12/2015	12	12	151	28/04/2014	2647	2638	3	yes	3	2
j	-32	-55.5	23.5	51	54.5	3.5	-6.5	-6.5	0	13	12.5	0.5	17	16	1	05/09/2008	none	none	07/12/2015	07/12/2015	13	13	150	25/09/2014	2797	2788	3	yes	3	2
j	-32	-55.5	23.5	51	54.5	3.5	-6.5	-6.5	0	13	12.5	0.5	17	16	1	05/09/2008	none	none	07/12/2015	07/12/2015	14	14	152	24/02/2015	2949	2940	2	no	2	2
j	-32	-55.5	23.5	51	54.5	3.5	-6.5	-6.5	0	13	12.5	0.5	17	16	1	05/09/2008	none	none	07/12/2015	07/12/2015	15	15	153	27/07/2015	3102	3093	3	no	3	2
j	-32	-55.5	23.5	51	54.5	3.5	-6.5	-6.5	0	13	12.5	0.5	17	16	1	05/09/2008	none	none	07/12/2015	07/12/2015	16	16	154	28/12/2015	3256	3247	3	no	3	2
k	-29	-39	10	49.5	50.5	1	-6.5	-14.5	8	14	14.5	0.5	12.5	15	2.5	15/10/2007	none	none	08/05/2017	08/05/2017	0	0	151	14/03/2008	569	627	2	no	2	1
k	-29	-39	10	49.5	50.5	1	-6.5	-14.5	8	14	14.5	0.5	12.5	15	2.5	15/10/2007	none	none	08/05/2017	08/05/2017	1	1	152	13/08/2008	721	779	2	no	2	2
k	-29	-39	10	49.5	50.5	1	-6.5	-14.5	8	14	14.5	0.5	12.5	15	2.5	15/10/2007	none	none	08/05/2017	08/05/2017	2	2	149	09/01/2009	870	928	3	no	2	0
k	-29	-39	10	49.5	50.5	1	-6.5	-14.5	8	14	14.5	0.5	12.5	15	2.5	15/10/2007	none	none	08/05/2017	08/05/2017	3	3	150	08/06/2009	1020	1078	3	yes	3	2
k	-29	-39	10	49.5	50.5	1	-6.5	-14.5	8	14	14.5	0.5	12.5	15	2.5	15/10/2007	none	none	08/05/2017	08/05/2017	4	4	151	06/11/2009	1171	1229	3	yes	3	2
k	-29	-39	10	49.5	50.5	1	-6.5	-14.5	8	14	14.5	0.5	12.5	15	2.5	15/10/2007	none	none	08/05/2017	08/05/2017	5	5	152	07/04/2010	1323	1381	2	no	2	0
k	-29	-39	10	49.5	50.5	1	-6.5	-14.5	8	14	14.5	0.5	12.5	15	2.5	15/10/2007	none	none	08/05/2017	08/05/2017	6	6	152	06/09/2010	1475	1533	2	no	2	0
k	-29	-39	10	49.5	50.5	1	-6.5	-14.5	8	14	14.5	0.5	12.5	15	2.5	15/10/2007	none	none	08/05/2017	08/05/2017	7	7	150	03/02/2011	1625	1683	3	yes	3	3
k	-29	-39	10	49.5	50.5	1	-6.5	-14.5	8	14	14.5	0.5	12.5	15	2.5	15/10/2007	none	none	08/05/2017	08/05/2017	8	8	151	04/07/2011	1776	1834	3	yes	3	3
k	-29	-39	10	49.5	50.5	1	-6.5	-14.5	8	14	14.5	0.5	12.5	15	2.5	15/10/2007	none	none	08/05/2017	08/05/2017	9	9	151	02/12/2011	1927	1985	2	no	2	2
k	-29	-39	10	49.5	50.5	1	-6.5	-14.5	8	14	14.5	0.5	12.5	15	2.5	15/10/2007	none	none	08/05/2017	08/05/2017	10	10	152	02/05/2012	2079	2137	4	no	3	1
k	-29	-39	10	49.5	50.5	1	-6.5	-14.5	8	14	14.5	0.5	12.5	15	2.5	15/10/2007	none	none	08/05/2017	08/05/2017	11	11	152	01/10/2012	2231	2289	3	yes	3	2
k	-29	-39	10	49.5	50.5	1	-6.5	-14.5	8	14	14.5	0.5	12.5	15	2.5	15/10/2007	none	none	08/05/2017	08/05/2017	12	12	152	02/03/2013	2383	2441	5	no	4	2
k	-29	-39	10	49.5	50.5	1	-6.5	-14.5	8	14	14.5	0.5	12.5	15	2.5	15/10/2007	none	none	08/05/2017	08/05/2017	13	13	153	02/08/2013	2536	2594	4	no	4	2
k	-29	-39	10	49.5	50.5	1	-6.5	-14.5	8	14	14.5	0.5	12.5	15	2.5	15/10/2007	none	none	08/05/2017	08/05/2017	14	14	156	05/01/2014	2692	2750	4	no	4	2
k	-29	-39	10	49.5	50.5	1	-6.5	-14.5	8	14	14.5	0.5	12.5	15	2.5	15/10/2007	none	none	08/05/2017	08/05/2017	15	15	154	08/06/2014	2846	2904	3	yes	3	2
k	-29	-39	10	49.5	50.5	1	-6.5	-14.5	8	14	14.5	0.5	12.5	15	2.5	15/10/2007	none	none	08/05/2017	08/05/2017	16	16	155	10/11/2014	3001	3059	2	no	2	2
k	-29	-39	10	49.5	50.5	1	-6.5	-14.5	8	14	14.5	0.5	12.5	15	2.5	15/10/2007	none	none	08/05/2017	08/05/2017	17	17	150	09/04/2015	3151	3209	1	no	1	1
k	-29	-39	10	49.5	50.5	1	-6.5	-14.5	8	14	14.5	0.5	12.5	15	2.5	15/10/2007	none	none	08/05/2017	08/05/2017	18	18	153	09/09/2015	3304	3362	2	no	2	2
k	-29	-39	10	49.5	50.5	1	-6.5	-14.5	8	14	14.5	0.5	12.5	15	2.5	15/10/2007	none	none	08/05/2017	08/05/2017	19	19	157	13/02/2016	3461	3519	3	no	3	2
k	-29	-39	10	49.5	50.5	1	-6.5	-14.5	8	14	14.5	0.5	12.5	15	2.5	15/10/2007	none	none	08/05/2017	08/05/2017	20	20	154	16/07/2016	3615	3673	3	no	2	2
k	-29	-39	10	49.5	50.5	1	-6.5	-14.5	8	14	14.5	0.5	12.5	15	2.5	15/10/2007	none	none	08/05/2017	08/05/2017	21	21	235	08/03/2017	3850	3908	5	no	3	3	04.11.2016 suspected misscarriage
l	-43.5	-37.5	6	45.5	49	3.5	-9	-21	12	16.5	14	2.5	20	16	4	29/03/2011	15/10/2013	10/06/2014	10/06/2014	15/10/2013	0	1	155	31/08/2011	764	1234	2	no	2	2
l	-43.5	-37.5	6	45.5	49	3.5	-9	-21	12	16.5	14	2.5	20	16	4	29/03/2011	15/10/2013	10/06/2014	10/06/2014	15/10/2013	1	2	152	30/01/2012	916	1386	2	no	2	2
l	-43.5	-37.5	6	45.5	49	3.5	-9	-21	12	16.5	14	2.5	20	16	4	29/03/2011	15/10/2013	10/06/2014	10/06/2014	15/10/2013	2	3	230	16/09/2012	1146	1616	2	no	2	0
l	-43.5	-37.5	6	45.5	49	3.5	-9	-21	12	16.5	14	2.5	20	16	4	29/03/2011	15/10/2013	10/06/2014	10/06/2014	15/10/2013	3	4	156	19/02/2013	1302	1772	2	no	2	2
l	-43.5	-37.5	6	45.5	49	3.5	-9	-21	12	16.5	14	2.5	20	16	4	29/03/2011	15/10/2013	10/06/2014	10/06/2014	15/10/2013	4	5	158	27/07/2013	1460	1930	3	no	3	2
m	-72	-56	16	46.5	44.5	2	-17.5	-24	6.5	11	14.5	3.5	19	11	8	06/12/2011	09/09/2014	11/03/2015	11/03/2015	09/09/2014	0	0	255	17/08/2012	1380	1185	3	no	3	2
m	-72	-56	16	46.5	44.5	2	-17.5	-24	6.5	11	14.5	3.5	19	11	8	06/12/2011	09/09/2014	11/03/2015	11/03/2015	09/09/2014	1	1	228	02/04/2013	1608	1413	3	no	3	1
m	-72	-56	16	46.5	44.5	2	-17.5	-24	6.5	11	14.5	3.5	19	11	8	06/12/2011	09/09/2014	11/03/2015	11/03/2015	09/09/2014	2	2	156	05/09/2013	1764	1569	3	no	3	2
m	-72	-56	16	46.5	44.5	2	-17.5	-24	6.5	11	14.5	3.5	19	11	8	06/12/2011	09/09/2014	11/03/2015	11/03/2015	09/09/2014	3	3	156	08/02/2014	1920	1725	3	yes	3	2
m	-72	-56	16	46.5	44.5	2	-17.5	-24	6.5	11	14.5	3.5	19	11	8	06/12/2011	09/09/2014	11/03/2015	11/03/2015	09/09/2014	4	4	156	14/07/2014	2076	1881	3	no	3	2
n	-56	-51	5	54	36.5	17.5	-9	-17.5	8.5	18.5	15	3.5	20.5	16.5	4	27/09/2012	none	none	15/04/2015	15/04/2015	0	0	152	26/02/2013	933	786	2	no	2	2
n	-56	-51	5	54	36.5	17.5	-9	-17.5	8.5	18.5	15	3.5	20.5	16.5	4	27/09/2012	none	none	15/04/2015	15/04/2015	1	1	153	29/07/2013	1086	939	2	no	2	2
n	-56	-51	5	54	36.5	17.5	-9	-17.5	8.5	18.5	15	3.5	20.5	16.5	4	27/09/2012	none	none	15/04/2015	15/04/2015	2	2	154	30/12/2013	1240	1093	2	no	2	2
n	-56	-51	5	54	36.5	17.5	-9	-17.5	8.5	18.5	15	3.5	20.5	16.5	4	27/09/2012	none	none	15/04/2015	15/04/2015	3	3	153	01/06/2014	1393	1246	3	yes	3	3
n	-56	-51	5	54	36.5	17.5	-9	-17.5	8.5	18.5	15	3.5	20.5	16.5	4	27/09/2012	none	none	15/04/2015	15/04/2015	4	4	156	04/11/2014	1549	1402	3	yes	3	2
n	-56	-51	5	54	36.5	17.5	-9	-17.5	8.5	18.5	15	3.5	20.5	16.5	4	27/09/2012	none	none	15/04/2015	15/04/2015	5	5	152	05/04/2015	1701	1554	3	no	3	2
o	-47.5	-31.5	16	47.5	54.5	7	-9	-12	3	18.5	13	5.5	16	15	1	19/11/2009	17/12/2013	08/01/2014	08/01/2014	17/12/2013	0	0	209	16/06/2010	835	824	1	no	1	1
o	-47.5	-31.5	16	47.5	54.5	7	-9	-12	3	18.5	13	5.5	16	15	1	19/11/2009	17/12/2013	08/01/2014	08/01/2014	17/12/2013	1	1	150	13/11/2010	985	974	2	no	2	2
o	-47.5	-31.5	16	47.5	54.5	7	-9	-12	3	18.5	13	5.5	16	15	1	19/11/2009	17/12/2013	08/01/2014	08/01/2014	17/12/2013	2	2	201	02/06/2011	1186	1175	2	no	2	2
o	-47.5	-31.5	16	47.5	54.5	7	-9	-12	3	18.5	13	5.5	16	15	1	19/11/2009	17/12/2013	08/01/2014	08/01/2014	17/12/2013	3	3	155	04/11/2011	1341	1330	2	no	2	2
o	-47.5	-31.5	16	47.5	54.5	7	-9	-12	3	18.5	13	5.5	16	15	1	19/11/2009	17/12/2013	08/01/2014	08/01/2014	17/12/2013	4	4	157	09/04/2012	1498	1487	2	no	2	2
o	-47.5	-31.5	16	47.5	54.5	7	-9	-12	3	18.5	13	5.5	16	15	1	19/11/2009	17/12/2013	08/01/2014	08/01/2014	17/12/2013	5	5	157	13/09/2012	1655	1644	1	no	1	1
o	-47.5	-31.5	16	47.5	54.5	7	-9	-12	3	18.5	13	5.5	16	15	1	19/11/2009	17/12/2013	08/01/2014	08/01/2014	17/12/2013	6	6	158	18/02/2013	1813	1802	1	no	1	1
o	-47.5	-31.5	16	47.5	54.5	7	-9	-12	3	18.5	13	5.5	16	15	1	19/11/2009	17/12/2013	08/01/2014	08/01/2014	17/12/2013	7	7	267	12/11/2013	2080	2069	2	no	2	2
p	-32.5	-45	12.5	46.5	59	12.5	-0.5	-17	16.5	11.5	12	0.5	12.5	10	2.5	16/01/2013	none	none	11/04/2018	11/04/2018	9	10	176	11/07/2013	2523	2518	2	no	1	1
p	-32.5	-45	12.5	46.5	59	12.5	-0.5	-17	16.5	11.5	12	0.5	12.5	10	2.5	16/01/2013	none	none	11/04/2018	11/04/2018	10	11	153	11/12/2013	2676	2671	3	no	3	2
p	-32.5	-45	12.5	46.5	59	12.5	-0.5	-17	16.5	11.5	12	0.5	12.5	10	2.5	16/01/2013	none	none	11/04/2018	11/04/2018	11	12	160	20/05/2014	2836	2831	3	yes	3	2
p	-32.5	-45	12.5	46.5	59	12.5	-0.5	-17	16.5	11.5	12	0.5	12.5	10	2.5	16/01/2013	none	none	11/04/2018	11/04/2018	12	13	155	22/10/2014	2991	2986	3	NA	3	2
p	-32.5	-45	12.5	46.5	59	12.5	-0.5	-17	16.5	11.5	12	0.5	12.5	10	2.5	16/01/2013	none	none	11/04/2018	11/04/2018	13	14	164	04/04/2015	3155	3150	1	no	1	1
p	-32.5	-45	12.5	46.5	59	12.5	-0.5	-17	16.5	11.5	12	0.5	12.5	10	2.5	16/01/2013	none	none	11/04/2018	11/04/2018	14	15	154	05/09/2015	3309	3304	3	no	3	2
p	-32.5	-45	12.5	46.5	59	12.5	-0.5	-17	16.5	11.5	12	0.5	12.5	10	2.5	16/01/2013	none	none	11/04/2018	11/04/2018	15	16	155	07/02/2016	3464	3459	2	no	2	2
p	-32.5	-45	12.5	46.5	59	12.5	-0.5	-17	16.5	11.5	12	0.5	12.5	10	2.5	16/01/2013	none	none	11/04/2018	11/04/2018	16	17	160	16/07/2016	3624	3619	2	no	2	2
p	-32.5	-45	12.5	46.5	59	12.5	-0.5	-17	16.5	11.5	12	0.5	12.5	10	2.5	16/01/2013	none	none	11/04/2018	11/04/2018	17	18	158	21/12/2016	3782	3777	3	no	3	2
p	-32.5	-45	12.5	46.5	59	12.5	-0.5	-17	16.5	11.5	12	0.5	12.5	10	2.5	16/01/2013	none	none	11/04/2018	11/04/2018	18	19	318	04/11/2017	4100	4095	2	no	2	2
p	-32.5	-45	12.5	46.5	59	12.5	-0.5	-17	16.5	11.5	12	0.5	12.5	10	2.5	16/01/2013	none	none	11/04/2018	11/04/2018	19	20	158	11/04/2018	4258	4253	1	no	1	NA
q	-36	-28	8	52.5	61.5	9	0	-4	4	8	8.5	0.5	19.5	19	0.5	25/10/2004	none	none	17/05/2013	17/05/2013	0	0	491	28/02/2006	1196	1772	3	no	2	2
q	-36	-28	8	52.5	61.5	9	0	-4	4	8	8.5	0.5	19.5	19	0.5	25/10/2004	none	none	17/05/2013	17/05/2013	1	1	153	31/07/2006	1349	1925	3	yes	3	3
q	-36	-28	8	52.5	61.5	9	0	-4	4	8	8.5	0.5	19.5	19	0.5	25/10/2004	none	none	17/05/2013	17/05/2013	2	2	154	01/01/2007	1503	2079	3	yes	3	3
q	-36	-28	8	52.5	61.5	9	0	-4	4	8	8.5	0.5	19.5	19	0.5	25/10/2004	none	none	17/05/2013	17/05/2013	3	3	152	02/06/2007	1655	2231	3	yes	3	3
q	-36	-28	8	52.5	61.5	9	0	-4	4	8	8.5	0.5	19.5	19	0.5	25/10/2004	none	none	17/05/2013	17/05/2013	4	4	154	03/11/2007	1809	2385	2	no	2	2
q	-36	-28	8	52.5	61.5	9	0	-4	4	8	8.5	0.5	19.5	19	0.5	25/10/2004	none	none	17/05/2013	17/05/2013	5	5	152	03/04/2008	1961	2537	3	yes	3	3
q	-36	-28	8	52.5	61.5	9	0	-4	4	8	8.5	0.5	19.5	19	0.5	25/10/2004	none	none	17/05/2013	17/05/2013	6	6	153	03/09/2008	2114	2690	3	yes	3	2
q	-36	-28	8	52.5	61.5	9	0	-4	4	8	8.5	0.5	19.5	19	0.5	25/10/2004	none	none	17/05/2013	17/05/2013	7	7	152	02/02/2009	2266	2842	3	yes	3	2
q	-36	-28	8	52.5	61.5	9	0	-4	4	8	8.5	0.5	19.5	19	0.5	25/10/2004	none	none	17/05/2013	17/05/2013	8	8	153	05/07/2009	2419	2995	3	yes	3	2
q	-36	-28	8	52.5	61.5	9	0	-4	4	8	8.5	0.5	19.5	19	0.5	25/10/2004	none	none	17/05/2013	17/05/2013	9	9	152	04/12/2009	2571	3147	3	yes	3	2
q	-36	-28	8	52.5	61.5	9	0	-4	4	8	8.5	0.5	19.5	19	0.5	25/10/2004	none	none	17/05/2013	17/05/2013	10	10	151	04/05/2010	2722	3298	2	no	2	2
q	-36	-28	8	52.5	61.5	9	0	-4	4	8	8.5	0.5	19.5	19	0.5	25/10/2004	none	none	17/05/2013	17/05/2013	11	11	152	03/10/2010	2874	3450	2	no	2	1
q	-36	-28	8	52.5	61.5	9	0	-4	4	8	8.5	0.5	19.5	19	0.5	25/10/2004	none	none	17/05/2013	17/05/2013	12	12	152	04/03/2011	3026	3602	3	yes	3	2
q	-36	-28	8	52.5	61.5	9	0	-4	4	8	8.5	0.5	19.5	19	0.5	25/10/2004	none	none	17/05/2013	17/05/2013	13	13	151	02/08/2011	3177	3753	4	no	3	2
q	-36	-28	8	52.5	61.5	9	0	-4	4	8	8.5	0.5	19.5	19	0.5	25/10/2004	none	none	17/05/2013	17/05/2013	14	14	154	03/01/2012	3331	3907	2	no	2	2
q	-36	-28	8	52.5	61.5	9	0	-4	4	8	8.5	0.5	19.5	19	0.5	25/10/2004	none	none	17/05/2013	17/05/2013	15	15	152	03/06/2012	3483	4059	3	no	3	2
q	-36	-28	8	52.5	61.5	9	0	-4	4	8	8.5	0.5	19.5	19	0.5	25/10/2004	none	none	17/05/2013	17/05/2013	16	16	153	03/11/2012	3636	4212	3	no	1	0
q	-36	-28	8	52.5	61.5	9	0	-4	4	8	8.5	0.5	19.5	19	0.5	25/10/2004	none	none	17/05/2013	17/05/2013	17	17	156	08/04/2013	3792	4368	3	no	2	1
r	-49.5	-41.5	8	44.5	54	9.5	-0.5	-8	7.5	19	15	4	21	16.5	4.5	24/12/2009	none	none	14/07/2015	14/07/2015	0	0	131	04/05/2010	864	943	2	no	2	2
r	-49.5	-41.5	8	44.5	54	9.5	-0.5	-8	7.5	19	15	4	21	16.5	4.5	24/12/2009	none	none	14/07/2015	14/07/2015	1	1	153	04/10/2010	1017	1096	2	no	2	1
r	-49.5	-41.5	8	44.5	54	9.5	-0.5	-8	7.5	19	15	4	21	16.5	4.5	24/12/2009	none	none	14/07/2015	14/07/2015	2	2	232	24/05/2011	1249	1328	2	no	2	2
r	-49.5	-41.5	8	44.5	54	9.5	-0.5	-8	7.5	19	15	4	21	16.5	4.5	24/12/2009	none	none	14/07/2015	14/07/2015	3	3	158	29/10/2011	1407	1486	2	no	2	1
r	-49.5	-41.5	8	44.5	54	9.5	-0.5	-8	7.5	19	15	4	21	16.5	4.5	24/12/2009	none	none	14/07/2015	14/07/2015	4	4	217	02/06/2012	1624	1703	2	no	2	2
r	-49.5	-41.5	8	44.5	54	9.5	-0.5	-8	7.5	19	15	4	21	16.5	4.5	24/12/2009	none	none	14/07/2015	14/07/2015	5	5	288	17/03/2013	1912	1991	2	no	2	2
r	-49.5	-41.5	8	44.5	54	9.5	-0.5	-8	7.5	19	15	4	21	16.5	4.5	24/12/2009	none	none	14/07/2015	14/07/2015	6	6	155	19/08/2013	2067	2146	2	no	2	2
r	-49.5	-41.5	8	44.5	54	9.5	-0.5	-8	7.5	19	15	4	21	16.5	4.5	24/12/2009	none	none	14/07/2015	14/07/2015	7	7	164	30/01/2014	2231	2310	2	no	2	2
r	-49.5	-41.5	8	44.5	54	9.5	-0.5	-8	7.5	19	15	4	21	16.5	4.5	24/12/2009	none	none	14/07/2015	14/07/2015	8	8	165	14/07/2014	2396	2475	2	no	2	2
r	-49.5	-41.5	8	44.5	54	9.5	-0.5	-8	7.5	19	15	4	21	16.5	4.5	24/12/2009	none	none	14/07/2015	14/07/2015	9	9	157	18/12/2014	2553	2632	2	no	2	2
r	-49.5	-41.5	8	44.5	54	9.5	-0.5	-8	7.5	19	15	4	21	16.5	4.5	24/12/2009	none	none	14/07/2015	14/07/2015	10	10	158	25/05/2015	2711	2790	2	no	2	2
r	-49.5	-41.5	8	44.5	54	9.5	-0.5	-8	7.5	19	15	4	21	16.5	4.5	24/12/2009	none	none	14/07/2015	14/07/2015	11	11	157	29/10/2015	2868	2947	1	no	1	1
s	-40	-34.5	5.5	49.5	51.5	2	-1	-8.5	7.5	16	6	10	21.5	15	6.5	07/01/2008	none	none	11/02/2014	11/02/2014	0	0	188	13/07/2008	719	683	2	no	2	2
s	-40	-34.5	5.5	49.5	51.5	2	-1	-8.5	7.5	16	6	10	21.5	15	6.5	07/01/2008	none	none	11/02/2014	11/02/2014	1	1	149	09/12/2008	868	832	3	yes	3	1
s	-40	-34.5	5.5	49.5	51.5	2	-1	-8.5	7.5	16	6	10	21.5	15	6.5	07/01/2008	none	none	11/02/2014	11/02/2014	2	2	152	10/05/2009	1020	984	3	yes	3	2
s	-40	-34.5	5.5	49.5	51.5	2	-1	-8.5	7.5	16	6	10	21.5	15	6.5	07/01/2008	none	none	11/02/2014	11/02/2014	3	3	151	08/10/2009	1171	1135	3	yes	3	1
s	-40	-34.5	5.5	49.5	51.5	2	-1	-8.5	7.5	16	6	10	21.5	15	6.5	07/01/2008	none	none	11/02/2014	11/02/2014	4	4	155	12/03/2010	1326	1290	3	yes	3	2
s	-40	-34.5	5.5	49.5	51.5	2	-1	-8.5	7.5	16	6	10	21.5	15	6.5	07/01/2008	none	none	11/02/2014	11/02/2014	5	5	151	10/08/2010	1477	1441	3	yes	3	3
s	-40	-34.5	5.5	49.5	51.5	2	-1	-8.5	7.5	16	6	10	21.5	15	6.5	07/01/2008	none	none	11/02/2014	11/02/2014	6	6	189	15/02/2011	1666	1630	2	no	2	2
s	-40	-34.5	5.5	49.5	51.5	2	-1	-8.5	7.5	16	6	10	21.5	15	6.5	07/01/2008	none	none	11/02/2014	11/02/2014	7	7	146	11/07/2011	1812	1776	3	no	2	2
s	-40	-34.5	5.5	49.5	51.5	2	-1	-8.5	7.5	16	6	10	21.5	15	6.5	07/01/2008	none	none	11/02/2014	11/02/2014	8	8	155	13/12/2011	1967	1931	3	no	2	2
s	-40	-34.5	5.5	49.5	51.5	2	-1	-8.5	7.5	16	6	10	21.5	15	6.5	07/01/2008	none	none	11/02/2014	11/02/2014	9	9	264	02/09/2012	2231	2195	4	yes	4	2
s	-40	-34.5	5.5	49.5	51.5	2	-1	-8.5	7.5	16	6	10	21.5	15	6.5	07/01/2008	none	none	11/02/2014	11/02/2014	10	10	153	02/02/2013	2384	2348	3	no	3	2
s	-40	-34.5	5.5	49.5	51.5	2	-1	-8.5	7.5	16	6	10	21.5	15	6.5	07/01/2008	none	none	11/02/2014	11/02/2014	11	11	157	09/07/2013	2541	2505	3	no	3	2
s	-40	-34.5	5.5	49.5	51.5	2	-1	-8.5	7.5	16	6	10	21.5	15	6.5	07/01/2008	none	none	11/02/2014	11/02/2014	12	12	154	10/12/2013	2695	2659	2	no	2	2
s	-40	-34.5	5.5	49.5	51.5	2	-1	-8.5	7.5	16	6	10	21.5	15	6.5	07/01/2008	none	none	11/02/2014	11/02/2014	13	13	150	09/05/2014	2845	2809	2	no	2	2
t	-36	-40.5	4.5	52	47	5	-5	-7.5	2.5	19.5	7.5	12	21	15	6	21/02/2012	26/05/2017	25/07/2017	25/07/2017	26/05/2017	0	0	154	24/07/2012	830	1141	3	no	3	2
t	-36	-40.5	4.5	52	47	5	-5	-7.5	2.5	19.5	7.5	12	21	15	6	21/02/2012	26/05/2017	25/07/2017	25/07/2017	26/05/2017	1	1	151	22/12/2012	981	1292	2	no	2	2
t	-36	-40.5	4.5	52	47	5	-5	-7.5	2.5	19.5	7.5	12	21	15	6	21/02/2012	26/05/2017	25/07/2017	25/07/2017	26/05/2017	2	2	152	23/05/2013	1133	1444	3	no	2	2
t	-36	-40.5	4.5	52	47	5	-5	-7.5	2.5	19.5	7.5	12	21	15	6	21/02/2012	26/05/2017	25/07/2017	25/07/2017	26/05/2017	3	3	189	28/11/2013	1322	1633	3	no	3	1
t	-36	-40.5	4.5	52	47	5	-5	-7.5	2.5	19.5	7.5	12	21	15	6	21/02/2012	26/05/2017	25/07/2017	25/07/2017	26/05/2017	4	4	151	28/04/2014	1473	1784	2	no	2	1
t	-36	-40.5	4.5	52	47	5	-5	-7.5	2.5	19.5	7.5	12	21	15	6	21/02/2012	26/05/2017	25/07/2017	25/07/2017	26/05/2017	5	5	152	27/09/2014	1625	1936	3	yes	3	2
t	-36	-40.5	4.5	52	47	5	-5	-7.5	2.5	19.5	7.5	12	21	15	6	21/02/2012	26/05/2017	25/07/2017	25/07/2017	26/05/2017	6	6	152	26/02/2015	1777	2088	3	no	2	2
t	-36	-40.5	4.5	52	47	5	-5	-7.5	2.5	19.5	7.5	12	21	15	6	21/02/2012	26/05/2017	25/07/2017	25/07/2017	26/05/2017	7	7	152	28/07/2015	1929	2240	3	no	2	2
t	-36	-40.5	4.5	52	47	5	-5	-7.5	2.5	19.5	7.5	12	21	15	6	21/02/2012	26/05/2017	25/07/2017	25/07/2017	26/05/2017	8	8	151	26/12/2015	2080	2391	3	no	3	2
t	-36	-40.5	4.5	52	47	5	-5	-7.5	2.5	19.5	7.5	12	21	15	6	21/02/2012	26/05/2017	25/07/2017	25/07/2017	26/05/2017	9	9	153	27/05/2016	2233	2544	3	yes	3	2
t	-36	-40.5	4.5	52	47	5	-5	-7.5	2.5	19.5	7.5	12	21	15	6	21/02/2012	26/05/2017	25/07/2017	25/07/2017	26/05/2017	10	10	155	29/10/2016	2388	2699	3	yes	3	2
t	-36	-40.5	4.5	52	47	5	-5	-7.5	2.5	19.5	7.5	12	21	15	6	21/02/2012	26/05/2017	25/07/2017	25/07/2017	26/05/2017	11	11	151	29/03/2017	2539	2850	3	no	2	2
u	-39	-54	15	51	39	12	-13	-5	8	13	16	3	17	23	6	02/02/2012	none	none	01/10/2013	01/10/2013	0	0	288	16/11/2012	1138	1366	2	no	2	2
u	-39	-54	15	51	39	12	-13	-5	8	13	16	3	17	23	6	02/02/2012	none	none	01/10/2013	01/10/2013	1	1	156	21/04/2013	1294	1522	2	no	2	2
u	-39	-54	15	51	39	12	-13	-5	8	13	16	3	17	23	6	02/02/2012	none	none	01/10/2013	01/10/2013	2	2	153	21/09/2013	1447	1675	2	no	2	0
