# Supplementary material for: Linking personality traits and reproductive success in common marmoset (Callithrix jacchus)
Source: Sci Rep. 2022 Aug 3;12:13341. doi: 10.1038/s41598-022-16339-4 (PMC9349211; doi:10.1038/s41598-022-16339-4)
Supplement: Supplementary file 1 — Supplementary Information. [file 41598_2022_16339_MOESM1_ESM.zip › masilkova-et-al_sem/data/life_table.csv]

ID	P.ini	contrON	contrOFF	P.end		sex	inf_birthdate	suppfeeding	inf_outdate	status	notes
a	24/10/2009	none	none	26/01/2017		m	23/03/2010	no	23/03/2011	survived
a	24/10/2009	none	none	26/01/2017		f	23/03/2010	no	23/03/2011	survived
a	24/10/2009	none	none	26/01/2017		m	23/08/2010	yes	01/09/2010	euthanized
a	24/10/2009	none	none	26/01/2017		m	23/08/2010	yes	23/08/2011	survived
a	24/10/2009	none	none	26/01/2017		m	23/08/2010	yes	23/08/2011	survived
a	24/10/2009	none	none	26/01/2017		f	28/01/2011	yes	29/01/2011	found dead
a	24/10/2009	none	none	26/01/2017		f	28/01/2011	yes	28/01/2012	survived
a	24/10/2009	none	none	26/01/2017		m	28/01/2011	yes	28/01/2012	survived
a	24/10/2009	none	none	26/01/2017		f	01/07/2011	no	01/07/2012	survived
a	24/10/2009	none	none	26/01/2017		f	01/07/2011	no	01/07/2012	survived
a	24/10/2009	none	none	26/01/2017		m	01/07/2011	no	NA	fostered
a	24/10/2009	none	none	26/01/2017		m	01/12/2011	no	01/12/2011	stillborn
a	24/10/2009	none	none	26/01/2017		m	01/12/2011	no	01/12/2012	survived
a	24/10/2009	none	none	26/01/2017		f	02/05/2012	no	02/05/2013	survived
a	24/10/2009	none	none	26/01/2017		f	02/05/2012	no	02/05/2013	survived
a	24/10/2009	none	none	26/01/2017		m	02/05/2012	no	02/05/2012	fostered
a	24/10/2009	none	none	26/01/2017		m	04/10/2012	yes	04/10/2012	euthanized
a	24/10/2009	none	none	26/01/2017		m	04/10/2012	yes	04/10/2013	survived
a	24/10/2009	none	none	26/01/2017		f	04/10/2012	yes	04/10/2013	survived
a	24/10/2009	none	none	26/01/2017		m	10/03/2013	no	10/03/2013	euthanized
a	24/10/2009	none	none	26/01/2017		m	10/03/2013	no	10/03/2014	survived
a	24/10/2009	none	none	26/01/2017		m	10/03/2013	no	10/03/2014	survived
a	24/10/2009	none	none	26/01/2017		f	12/08/2013	no	12/08/2013	fostered
a	24/10/2009	none	none	26/01/2017		f	12/08/2013	no	12/08/2014	survived
a	24/10/2009	none	none	26/01/2017		m	12/08/2013	no	12/08/2014	survived
a	24/10/2009	none	none	26/01/2017		m	15/01/2014	no	15/01/2015	survived
a	24/10/2009	none	none	26/01/2017		m	15/01/2014	no	15/01/2015	survived
a	24/10/2009	none	none	26/01/2017		f	18/06/2014	yes	18/06/2015	survived
a	24/10/2009	none	none	26/01/2017		f	18/06/2014	yes	15/07/2014	found dead
a	24/10/2009	none	none	26/01/2017		m	18/06/2014	yes	23/06/2014	euthanized
a	24/10/2009	none	none	26/01/2017		f	17/11/2014	no	17/11/2015	survived
a	24/10/2009	none	none	26/01/2017		m	20/04/2015	no	20/04/2015	euthanized
a	24/10/2009	none	none	26/01/2017		m	20/04/2015	no	20/04/2016	survived
a	24/10/2009	none	none	26/01/2017		f	20/04/2015	no	20/04/2016	survived
a	24/10/2009	none	none	26/01/2017		f	24/09/2015	no	24/09/2015	euthanized
a	24/10/2009	none	none	26/01/2017		f	24/09/2015	no	24/09/2016	survived
a	24/10/2009	none	none	26/01/2017		m	24/09/2015	no	24/09/2016	survived
a	24/10/2009	none	none	26/01/2017		m	28/03/2016	no	28/03/2016	euthanized
a	24/10/2009	none	none	26/01/2017		m	28/03/2016	no	28/03/2017	survived
a	24/10/2009	none	none	26/01/2017		f	28/03/2016	no	28/03/2017	survived
a	24/10/2009	none	none	26/01/2017		m	31/08/2016	no	31/08/2017	survived
a	24/10/2009	none	none	26/01/2017		f	31/08/2016	no	31/08/2016	fostered
a	24/10/2009	none	none	26/01/2017		f	31/08/2016	no	31/08/2017	survived
a	24/10/2009	none	none	26/01/2017		m	04/02/2017	no	15/02/2017	euthanized	father euthanized 26.01.2017, mother not coping, hence infant euthanized
a	24/10/2009	none	none	26/01/2017		m	04/02/2017	no	15/02/2017	euthanized	father euthanized 26.01.2017, mother not coping, hence infant euthanized
a	24/10/2009	none	none	26/01/2017		f	04/02/2017	no	04/02/2017	stillborn	father euthanized 26.01.2017
b	05/09/2008	none	none	15/09/2015		f	26/03/2009	no	26/03/2010	survived
b	05/09/2008	none	none	15/09/2015		f	26/03/2009	no	26/03/2010	survived
b	05/09/2008	none	none	15/09/2015		f	24/11/2009	no	24/11/2010	survived
b	05/09/2008	none	none	15/09/2015		m	24/11/2009	no	24/11/2010	survived
b	05/09/2008	none	none	15/09/2015		m	23/04/2010	yes	23/04/2011	survived
b	05/09/2008	none	none	15/09/2015		m	23/04/2010	yes	26/04/2010	found dead
b	05/09/2008	none	none	15/09/2015		f	23/04/2010	yes	26/04/2010	found dead
b	05/09/2008	none	none	15/09/2015		f	21/09/2010	no	21/09/2011	survived
b	05/09/2008	none	none	15/09/2015		m	21/09/2010	no	21/09/2011	survived
b	05/09/2008	none	none	15/09/2015		m	02/05/2011	yes	06/05/2011	euthanized
b	05/09/2008	none	none	15/09/2015		m	02/05/2011	yes	30/04/2012	euthanized
b	05/09/2008	none	none	15/09/2015		f	02/05/2011	yes	02/05/2012	survived
b	05/09/2008	none	none	15/09/2015		m	30/09/2011	yes	NA	euthanized
b	05/09/2008	none	none	15/09/2015		m	30/09/2011	yes	NA	found dead
b	05/09/2008	none	none	15/09/2015		f	30/09/2011	yes	30/09/2012	survived
b	05/09/2008	none	none	15/09/2015		f	02/03/2012	no	02/03/2013	survived
b	05/09/2008	none	none	15/09/2015		m	02/03/2012	no	02/03/2012	fostered
b	05/09/2008	none	none	15/09/2015		m	02/03/2012	no	02/03/2013	survived
b	05/09/2008	none	none	15/09/2015		m	30/07/2012	no	30/07/2012	euthanized
b	05/09/2008	none	none	15/09/2015		m	30/07/2012	no	30/07/2013	survived
b	05/09/2008	none	none	15/09/2015		m	30/07/2012	no	30/07/2013	survived
b	05/09/2008	none	none	15/09/2015		m	28/12/2012	no	28/12/2012	euthanized
b	05/09/2008	none	none	15/09/2015		m	28/12/2012	no	28/12/2013	survived
b	05/09/2008	none	none	15/09/2015		m	28/12/2012	no	28/12/2013	survived
b	05/09/2008	none	none	15/09/2015		m	31/05/2013	no	31/05/2014	survived
b	05/09/2008	none	none	15/09/2015		f	31/05/2013	no	31/05/2014	survived
b	05/09/2008	none	none	15/09/2015		m	29/10/2013	no	29/10/2013	stillborn
b	05/09/2008	none	none	15/09/2015		m	29/10/2013	no	29/10/2014	survived
b	05/09/2008	none	none	15/09/2015		f	29/10/2013	no	29/10/2014	survived
b	05/09/2008	none	none	15/09/2015		m	30/03/2014	yes	06/04/2014	euthanized
b	05/09/2008	none	none	15/09/2015		m	30/03/2014	yes	30/03/2015	survived
b	05/09/2008	none	none	15/09/2015		m	30/03/2014	yes	30/03/2015	survived
b	05/09/2008	none	none	15/09/2015		f	28/08/2014	no	28/08/2014	euthanized	from Aug 2014 removed from triplet feeding regime due to non thriving offspring
b	05/09/2008	none	none	15/09/2015		f	28/08/2014	no	27/05/2015	euthanized
b	05/09/2008	none	none	15/09/2015		f	28/08/2014	no	28/08/2015	survived
b	05/09/2008	none	none	15/09/2015		m	29/01/2015	no	NA	fostered	female removed from breeding (producing non thriving infants)
b	05/09/2008	none	none	15/09/2015		m	29/01/2015	no	29/01/2016	survived
b	05/09/2008	none	none	15/09/2015		m	29/01/2015	no	29/01/2016	survived
c	30/03/2011	none	none	29/05/2015		m	25/08/2011	no	25/08/2012	survived
c	30/03/2011	none	none	29/05/2015		f	25/08/2011	no	25/08/2012	survived
c	30/03/2011	none	none	29/05/2015		f	23/01/2012	yes	23/01/2013	survived
c	30/03/2011	none	none	29/05/2015		m	23/01/2012	yes	23/01/2013	survived
c	30/03/2011	none	none	29/05/2015		m	23/01/2012	yes	23/01/2013	survived
c	30/03/2011	none	none	29/05/2015		f	22/06/2012	no	22/06/2012	euthanized
c	30/03/2011	none	none	29/05/2015		m	22/06/2012	no	22/06/2013	survived
c	30/03/2011	none	none	29/05/2015		m	22/06/2012	no	22/06/2013	survived
c	30/03/2011	none	none	29/05/2015		m	20/11/2012	no	20/11/2013	survived
c	30/03/2011	none	none	29/05/2015		f	20/11/2012	no	20/11/2013	survived
c	30/03/2011	none	none	29/05/2015		f	20/04/2013	no	NA	euthanized
c	30/03/2011	none	none	29/05/2015		f	20/04/2013	no	20/04/2014	survived
c	30/03/2011	none	none	29/05/2015		m	20/04/2013	no	20/04/2014	survived
c	30/03/2011	none	none	29/05/2015		f	18/09/2013	no	NA	euthanized
c	30/03/2011	none	none	29/05/2015		f	18/09/2013	no	18/09/2014	survived
c	30/03/2011	none	none	29/05/2015		m	18/09/2013	no	18/09/2014	survived
c	30/03/2011	none	none	29/05/2015		f	15/02/2014	yes	15/02/2015	survived
c	30/03/2011	none	none	29/05/2015		f	15/02/2014	yes	15/02/2015	survived
c	30/03/2011	none	none	29/05/2015		f	15/02/2014	yes	15/02/2015	survived
c	30/03/2011	none	none	29/05/2015		m	16/07/2014	no	16/07/2015	survived
c	30/03/2011	none	none	29/05/2015		f	16/07/2014	no	16/07/2015	survived
c	30/03/2011	none	none	29/05/2015		m	15/12/2014	yes	15/12/2015	survived
c	30/03/2011	none	none	29/05/2015		f	15/12/2014	yes	15/12/2015	survived
c	30/03/2011	none	none	29/05/2015		f	15/12/2014	yes	15/12/2015	survived
c	30/03/2011	none	none	29/05/2015		m	15/05/2015	no	15/05/2016	survived	breeding male euthanized 29.05.2015
c	30/03/2011	none	none	29/05/2015		f	15/05/2015	no	15/05/2016	survived	breeding male euthanized 29.05.2015
d	14/09/2010	none	none	14/07/2014		m	10/02/2011	no	12/03/2011	euthanized
d	14/09/2010	none	none	14/07/2014		f	10/02/2011	no	10/02/2012	survived
d	14/09/2010	none	none	14/07/2014		f	10/07/2011	yes	13/07/2011	euthanized
d	14/09/2010	none	none	14/07/2014		f	10/07/2011	yes	30/04/2012	euthanized
d	14/09/2010	none	none	14/07/2014		m	10/07/2011	yes	10/07/2012	survived
d	14/09/2010	none	none	14/07/2014		m	10/12/2011	yes	13/12/2011	euthanized
d	14/09/2010	none	none	14/07/2014		m	10/12/2011	yes	10/12/2012	survived
d	14/09/2010	none	none	14/07/2014		f	10/12/2011	yes	10/12/2012	survived
d	14/09/2010	none	none	14/07/2014		m	11/05/2012	no	11/05/2012	euthanized
d	14/09/2010	none	none	14/07/2014		m	11/05/2012	no	11/05/2013	survived
d	14/09/2010	none	none	14/07/2014		f	11/05/2012	no	11/05/2013	survived
d	14/09/2010	none	none	14/07/2014		f	13/10/2012	no	NA	euthanized
d	14/09/2010	none	none	14/07/2014		f	13/10/2012	no	13/10/2013	survived
d	14/09/2010	none	none	14/07/2014		f	13/10/2012	no	13/10/2013	survived
d	14/09/2010	none	none	14/07/2014		f	15/03/2013	no	15/03/2014	survived
d	14/09/2010	none	none	14/07/2014		f	15/03/2013	no	15/03/2014	survived
d	14/09/2010	none	none	14/07/2014		m	15/03/2013	no	15/03/2014	survived
d	14/09/2010	none	none	14/07/2014		m	16/01/2014	yes	16/01/2015	survived
d	14/09/2010	none	none	14/07/2014		f	16/01/2014	yes	16/01/2015	survived
d	14/09/2010	none	none	14/07/2014		f	16/01/2014	yes	16/01/2015	survived
e	30/03/2011	01/03/2013	22/01/2015	22/01/2015	0	m	24/11/2011	no	24/11/2012	survived
e	30/03/2011	01/03/2013	22/01/2015	22/01/2015	0	f	24/11/2011	no	24/11/2012	survived
e	30/03/2011	01/03/2013	22/01/2015	22/01/2015	0	m	25/04/2012	no	25/04/2012	euthanized
e	30/03/2011	01/03/2013	22/01/2015	22/01/2015	0	m	25/04/2012	no	25/04/2012	euthanized
e	30/03/2011	01/03/2013	22/01/2015	22/01/2015	0	m	25/04/2012	no	25/04/2013	survived
e	30/03/2011	01/03/2013	22/01/2015	22/01/2015	0	f	25/04/2012	no	25/04/2013	survived
e	30/03/2011	01/03/2013	22/01/2015	22/01/2015	0	m	25/09/2012	yes	25/09/2013	survived
e	30/03/2011	01/03/2013	22/01/2015	22/01/2015	0	m	25/09/2012	yes	25/09/2013	survived
e	30/03/2011	01/03/2013	22/01/2015	22/01/2015	0	f	25/09/2012	yes	25/09/2012	euthanized
e	30/03/2011	01/03/2013	22/01/2015	22/01/2015	0	f	25/09/2012	yes	25/09/2013	survived
e	30/03/2011	01/03/2013	22/01/2015	22/01/2015	0	m	25/02/2013	no	25/02/2014	survived
e	30/03/2011	01/03/2013	22/01/2015	22/01/2015	0	m	25/02/2013	no	25/02/2013	euthanized	pair removed from breeding (18.03.2015) due to excessive tail biting (of infants)
e	30/03/2011	01/03/2013	22/01/2015	22/01/2015	0	f	25/02/2013	no	25/02/2013	euthanized
e	30/03/2011	01/03/2013	22/01/2015	22/01/2015	0	f	25/02/2013	no	25/02/2014	survived
f	30/03/2011	29/06/2016	25/01/2017	25/01/2017	0	f	27/08/2011	no	27/08/2011	euthanized
f	30/03/2011	29/06/2016	25/01/2017	25/01/2017	0	m	27/08/2011	no	27/08/2012	survived
f	30/03/2011	29/06/2016	25/01/2017	25/01/2017	0	m	27/08/2011	no	27/08/2012	survived
f	30/03/2011	29/06/2016	25/01/2017	25/01/2017	0	f	28/01/2012	no	16/01/2013	euthanized
f	30/03/2011	29/06/2016	25/01/2017	25/01/2017	0	f	28/01/2012	no	28/01/2013	survived
f	30/03/2011	29/06/2016	25/01/2017	25/01/2017	0	f	30/06/2012	no	30/06/2012	stillborn
f	30/03/2011	29/06/2016	25/01/2017	25/01/2017	0	m	30/06/2012	no	30/06/2013	survived
f	30/03/2011	29/06/2016	25/01/2017	25/01/2017	0	m	30/06/2012	no	30/06/2013	survived
f	30/03/2011	29/06/2016	25/01/2017	25/01/2017	0	f	02/12/2012	no	02/12/2012	euthanized
f	30/03/2011	29/06/2016	25/01/2017	25/01/2017	0	f	02/12/2012	no	02/12/2013	survived
f	30/03/2011	29/06/2016	25/01/2017	25/01/2017	0	m	02/12/2012	no	01/05/2013	found dead
f	30/03/2011	29/06/2016	25/01/2017	25/01/2017	0	f	04/05/2013	no	04/05/2014	survived
f	30/03/2011	29/06/2016	25/01/2017	25/01/2017	0	m	06/10/2013	no	06/10/2013	euthanized
f	30/03/2011	29/06/2016	25/01/2017	25/01/2017	0	m	06/10/2013	no	06/10/2014	survived
f	30/03/2011	29/06/2016	25/01/2017	25/01/2017	0	f	06/10/2013	no	06/10/2014	survived
f	30/03/2011	29/06/2016	25/01/2017	25/01/2017	0	f	09/03/2014	yes	09/03/2015	survived
f	30/03/2011	29/06/2016	25/01/2017	25/01/2017	0	f	09/03/2014	yes	09/03/2015	survived
f	30/03/2011	29/06/2016	25/01/2017	25/01/2017	0	m	09/03/2014	yes	17/03/2014	euthanized
f	30/03/2011	29/06/2016	25/01/2017	25/01/2017	0	m	10/08/2014	yes	10/08/2015	survived
f	30/03/2011	29/06/2016	25/01/2017	25/01/2017	0	f	10/08/2014	yes	17/08/2014	euthanized
f	30/03/2011	29/06/2016	25/01/2017	25/01/2017	0	f	10/08/2014	yes	10/08/2015	survived
f	30/03/2011	29/06/2016	25/01/2017	25/01/2017	0	m	07/02/2015	yes	12/02/2015	euthanized
f	30/03/2011	29/06/2016	25/01/2017	25/01/2017	0	m	07/02/2015	yes	07/02/2016	survived
f	30/03/2011	29/06/2016	25/01/2017	25/01/2017	0	m	07/02/2015	yes	07/02/2016	survived
f	30/03/2011	29/06/2016	25/01/2017	25/01/2017	0	f	13/07/2015	no	13/07/2015	euthanized
f	30/03/2011	29/06/2016	25/01/2017	25/01/2017	0	f	13/07/2015	no	13/07/2016	survived
f	30/03/2011	29/06/2016	25/01/2017	25/01/2017	0	m	13/07/2015	no	13/07/2016	survived
f	30/03/2011	29/06/2016	25/01/2017	25/01/2017	0	f	15/12/2015	no	15/12/2015	euthanized
f	30/03/2011	29/06/2016	25/01/2017	25/01/2017	0	f	15/12/2015	no	15/12/2016	survived
f	30/03/2011	29/06/2016	25/01/2017	25/01/2017	0	m	15/12/2015	no	15/12/2016	survived
f	30/03/2011	29/06/2016	25/01/2017	25/01/2017	0	m	18/05/2016	no	18/05/2016	euthanized
f	30/03/2011	29/06/2016	25/01/2017	25/01/2017	0	m	18/05/2016	no	18/05/2017	survived
f	30/03/2011	29/06/2016	25/01/2017	25/01/2017	0	f	18/05/2016	no	18/05/2017	survived
g	12/11/2012	none	none	28/05/2015		m	10/04/2013	no	10/04/2013	euthanized
g	12/11/2012	none	none	28/05/2015		m	10/04/2013	no	10/04/2014	survived
g	12/11/2012	none	none	28/05/2015		f	10/04/2013	no	10/04/2014	survived
g	12/11/2012	none	none	28/05/2015		m	08/09/2013	no	08/09/2013	stillborn	breeding female euthanized 28.05.2015
g	12/11/2012	none	none	28/05/2015		m	08/09/2013	no	08/09/2013	euthanized
g	12/11/2012	none	none	28/05/2015		m	08/09/2013	no	08/09/2014	survived
g	12/11/2012	none	none	28/05/2015		f	08/09/2013	no	08/09/2014	survived
h	13/09/2012	21/08/2014	30/12/2014	13/10/2015	287	m	06/03/2013	no	06/03/2013	fostered	parents tried to reject them
h	13/09/2012	21/08/2014	30/12/2014	13/10/2015	287	m	06/03/2013	no	07/03/2013	found dead	parents tried to reject them
h	13/09/2012	21/08/2014	30/12/2014	13/10/2015	287	m	08/08/2013	no	08/08/2014	survived	female biting them
h	13/09/2012	21/08/2014	30/12/2014	13/10/2015	287	f	08/08/2013	no	08/08/2014	survived	female biting them
h	13/09/2012	21/08/2014	30/12/2014	13/10/2015	287	f	08/01/2014	no	08/01/2015	survived
h	13/09/2012	21/08/2014	30/12/2014	13/10/2015	287	f	13/06/2014	no	13/06/2015	survived
h	13/09/2012	21/08/2014	30/12/2014	13/10/2015	287	f	09/04/2015	no	09/04/2016	survived	conceived while on contraception!
h	13/09/2012	21/08/2014	30/12/2014	13/10/2015	287	m	09/04/2015	no	09/04/2016	survived	conceived while on contraception!
h	13/09/2012	21/08/2014	30/12/2014	13/10/2015	287	m	11/09/2015	no	11/09/2016	survived
h	13/09/2012	21/08/2014	30/12/2014	13/10/2015	287	f	11/09/2015	no	11/09/2016	survived
i	22/01/2013	none	none	15/01/2018		f	25/02/2014	yes	25/02/2015	survived
i	22/01/2013	none	none	15/01/2018		f	25/02/2014	yes	25/02/2015	survived
i	22/01/2013	none	none	15/01/2018		m	25/02/2014	yes	01/03/2014	euthanized
i	22/01/2013	none	none	15/01/2018		f	28/07/2014	no	28/07/2014	fostered	pair not sucessful at rearing triplets so removed from the triplet feeding regime (=supfeeding yes) after 1st litter
i	22/01/2013	none	none	15/01/2018		m	28/07/2014	no	28/07/2015	survived
i	22/01/2013	none	none	15/01/2018		m	28/07/2014	no	28/07/2015	survived
i	22/01/2013	none	none	15/01/2018		f	27/12/2014	no	27/12/2014	euthanized
i	22/01/2013	none	none	15/01/2018		f	27/12/2014	no	27/12/2015	survived
i	22/01/2013	none	none	15/01/2018		f	27/12/2014	no	27/12/2015	survived
i	22/01/2013	none	none	15/01/2018		m	30/05/2015	no	30/05/2016	survived
i	22/01/2013	none	none	15/01/2018		f	30/05/2015	no	30/05/2016	survived
i	22/01/2013	none	none	15/01/2018		m	29/10/2015	no	29/10/2016	survived
i	22/01/2013	none	none	15/01/2018		f	29/10/2015	no	29/10/2016	survived
i	22/01/2013	none	none	15/01/2018		m	29/03/2016	no	29/03/2017	survived
i	22/01/2013	none	none	15/01/2018		m	29/03/2016	no	29/03/2017	survived
i	22/01/2013	none	none	15/01/2018		f	30/08/2016	no	30/08/2017	survived
i	22/01/2013	none	none	15/01/2018		m	01/02/2017	no	01/02/2018	survived
i	22/01/2013	none	none	15/01/2018		f	01/02/2017	no	01/02/2018	survived
i	22/01/2013	none	none	15/01/2018		m	09/07/2017	no	11/04/2018	survived
i	22/01/2013	none	none	15/01/2018		m	09/07/2017	no	11/04/2018	survived
j	05/09/2008	none	none	07/12/2015		m	24/03/2009	no	24/03/2010	survived	History of tail biting to infants in this family. Decision also made on 27.7.2015 not to rear triplets from this family due to non thriving infants.
j	05/09/2008	none	none	07/12/2015		f	24/03/2009	no	24/03/2010	survived
j	05/09/2008	none	none	07/12/2015		f	04/10/2009	yes	06/10/2009	euthanized
j	05/09/2008	none	none	07/12/2015		f	04/10/2009	yes	04/10/2010	survived
j	05/09/2008	none	none	07/12/2015		f	04/10/2009	yes	04/10/2010	survived
j	05/09/2008	none	none	07/12/2015		f	05/03/2010	no	05/03/2011	survived
j	05/09/2008	none	none	07/12/2015		f	05/03/2010	no	05/03/2011	survived
j	05/09/2008	none	none	07/12/2015		m	04/08/2010	yes	04/08/2011	survived
j	05/09/2008	none	none	07/12/2015		m	04/08/2010	yes	04/08/2011	survived
j	05/09/2008	none	none	07/12/2015		f	04/08/2010	yes	05/08/2010	euthanized
j	05/09/2008	none	none	07/12/2015		m	02/01/2011	yes	02/01/2012	survived
j	05/09/2008	none	none	07/12/2015		f	02/01/2011	yes	02/01/2012	survived
j	05/09/2008	none	none	07/12/2015		f	02/01/2011	yes	02/01/2012	survived
j	05/09/2008	none	none	07/12/2015		f	01/06/2011	yes	01/06/2012	survived
j	05/09/2008	none	none	07/12/2015		m	01/06/2011	yes	17/06/2011	euthanized
j	05/09/2008	none	none	07/12/2015		m	01/06/2011	yes	01/06/2012	survived
j	05/09/2008	none	none	07/12/2015		f	31/10/2011	yes	02/11/2011	euthanized
j	05/09/2008	none	none	07/12/2015		f	31/10/2011	yes	31/10/2012	survived
j	05/09/2008	none	none	07/12/2015		m	31/10/2011	yes	31/10/2012	survived
j	05/09/2008	none	none	07/12/2015		f	31/03/2012	no	31/03/2012	euthanized
j	05/09/2008	none	none	07/12/2015		f	31/03/2012	no	31/03/2013	survived
j	05/09/2008	none	none	07/12/2015		m	31/03/2012	no	31/03/2013	survived
j	05/09/2008	none	none	07/12/2015		f	28/08/2012	yes	02/09/2012	euthanized
j	05/09/2008	none	none	07/12/2015		f	28/08/2012	yes	28/08/2013	survived
j	05/09/2008	none	none	07/12/2015		m	28/08/2012	yes	28/08/2013	survived
j	05/09/2008	none	none	07/12/2015		m	27/01/2013	no	27/01/2013	euthanized
j	05/09/2008	none	none	07/12/2015		m	27/01/2013	no	27/01/2014	survived
j	05/09/2008	none	none	07/12/2015		m	27/01/2013	no	27/01/2014	survived
j	05/09/2008	none	none	07/12/2015		f	29/06/2013	no	29/06/2013	euthanized
j	05/09/2008	none	none	07/12/2015		f	29/06/2013	no	29/06/2014	survived
j	05/09/2008	none	none	07/12/2015		f	29/06/2013	no	29/06/2014	survived
j	05/09/2008	none	none	07/12/2015		m	28/11/2013	no	28/11/2013	euthanized
j	05/09/2008	none	none	07/12/2015		m	28/11/2013	no	01/07/2014	euthanized	weak
j	05/09/2008	none	none	07/12/2015		m	28/11/2013	no	28/11/2014	survived
j	05/09/2008	none	none	07/12/2015		f	28/04/2014	yes	08/05/2014	euthanized
j	05/09/2008	none	none	07/12/2015		m	28/04/2014	yes	28/04/2015	survived
j	05/09/2008	none	none	07/12/2015		m	28/04/2014	yes	28/04/2015	survived
j	05/09/2008	none	none	07/12/2015		m	25/09/2014	yes	29/09/2014	euthanized
j	05/09/2008	none	none	07/12/2015		m	25/09/2014	yes	25/09/2015	survived
j	05/09/2008	none	none	07/12/2015		f	25/09/2014	yes	25/09/2015	survived
j	05/09/2008	none	none	07/12/2015		m	24/02/2015	no	24/02/2016	survived
j	05/09/2008	none	none	07/12/2015		f	24/02/2015	no	24/02/2016	survived
j	05/09/2008	none	none	07/12/2015		m	27/07/2015	no	27/07/2015	euthanized
j	05/09/2008	none	none	07/12/2015		m	27/07/2015	no	27/07/2016	survived
j	05/09/2008	none	none	07/12/2015		f	27/07/2015	no	27/07/2016	survived
j	05/09/2008	none	none	07/12/2015		m	28/12/2015	no	28/12/2015	euthanized	breeding male euthanized 07.12.2015
j	05/09/2008	none	none	07/12/2015		m	28/12/2015	no	28/12/2016	survived	breeding male euthanized 07.12.2015
j	05/09/2008	none	none	07/12/2015		f	28/12/2015	no	28/12/2016	survived	breeding male euthanized 07.12.2015
k	15/10/2007	none	none	08/05/2017		m	14/03/2008	no	15/03/2008	found dead
k	15/10/2007	none	none	08/05/2017		m	14/03/2008	no	14/03/2009	survived
k	15/10/2007	none	none	08/05/2017		m	13/08/2008	no	13/08/2009	survived
k	15/10/2007	none	none	08/05/2017		f	13/08/2008	no	13/08/2009	survived
k	15/10/2007	none	none	08/05/2017		m	09/01/2009	no	09/01/2009	stillborn
k	15/10/2007	none	none	08/05/2017		m	09/01/2009	no	10/01/2009	found dead
k	15/10/2007	none	none	08/05/2017		f	09/01/2009	no	12/01/2009	euthanized
k	15/10/2007	none	none	08/05/2017		f	08/06/2009	yes	09/06/2009	euthanized
k	15/10/2007	none	none	08/05/2017		f	08/06/2009	yes	08/06/2010	survived
k	15/10/2007	none	none	08/05/2017		f	08/06/2009	yes	08/06/2010	survived
k	15/10/2007	none	none	08/05/2017		f	06/11/2009	yes	06/11/2010	survived
k	15/10/2007	none	none	08/05/2017		m	06/11/2009	yes	06/11/2010	survived
k	15/10/2007	none	none	08/05/2017		m	06/11/2009	yes	07/11/2009	euthanized
k	15/10/2007	none	none	08/05/2017		m	07/04/2010	no	18/04/2010	found dead
k	15/10/2007	none	none	08/05/2017		m	07/04/2010	no	24/04/2010	euthanized	weak
k	15/10/2007	none	none	08/05/2017		m	06/09/2010	no	13/09/2010	euthanized	weak
k	15/10/2007	none	none	08/05/2017		f	06/09/2010	no	25/09/2010	euthanized	weak
k	15/10/2007	none	none	08/05/2017		m	03/02/2011	yes	03/02/2012	survived
k	15/10/2007	none	none	08/05/2017		m	03/02/2011	yes	03/02/2012	survived
k	15/10/2007	none	none	08/05/2017		f	03/02/2011	yes	03/02/2012	survived
k	15/10/2007	none	none	08/05/2017		f	04/07/2011	yes	25/10/2011	euthanized
k	15/10/2007	none	none	08/05/2017		f	04/07/2011	yes	04/07/2012	survived
k	15/10/2007	none	none	08/05/2017		m	04/07/2011	yes	04/07/2012	survived
k	15/10/2007	none	none	08/05/2017		m	02/12/2011	no	02/12/2012	survived
k	15/10/2007	none	none	08/05/2017		f	02/12/2011	no	02/12/2012	survived
k	15/10/2007	none	none	08/05/2017		m	02/05/2012	no	02/05/2012	stillborn
k	15/10/2007	none	none	08/05/2017		f	02/05/2012	no	02/05/2012	euthanized
k	15/10/2007	none	none	08/05/2017		f	02/05/2012	no	02/05/2012	euthanized
k	15/10/2007	none	none	08/05/2017		f	02/05/2012	no	02/05/2013	survived
k	15/10/2007	none	none	08/05/2017		f	01/10/2012	yes	01/10/2013	survived
k	15/10/2007	none	none	08/05/2017		m	01/10/2012	yes	05/10/2012	euthanized
k	15/10/2007	none	none	08/05/2017		m	01/10/2012	yes	01/10/2013	survived
k	15/10/2007	none	none	08/05/2017		NA	02/03/2013	no	02/03/2013	stillborn
k	15/10/2007	none	none	08/05/2017		m	02/03/2013	no	02/03/2013	euthanized
k	15/10/2007	none	none	08/05/2017		m	02/03/2013	no	02/03/2013	euthanized
k	15/10/2007	none	none	08/05/2017		m	02/03/2013	no	02/03/2014	survived
k	15/10/2007	none	none	08/05/2017		m	02/03/2013	no	02/03/2014	survived
k	15/10/2007	none	none	08/05/2017		m	02/08/2013	no	02/08/2014	survived
k	15/10/2007	none	none	08/05/2017		m	02/08/2013	no	02/08/2014	survived
k	15/10/2007	none	none	08/05/2017		f	02/08/2013	no	02/08/2013	euthanized
k	15/10/2007	none	none	08/05/2017		f	02/08/2013	no	02/08/2013	euthanized
k	15/10/2007	none	none	08/05/2017		m	05/01/2014	no	08/01/2014	fostered
k	15/10/2007	none	none	08/05/2017		m	05/01/2014	no	05/01/2014	euthanized
k	15/10/2007	none	none	08/05/2017		m	05/01/2014	no	02/07/2014	euthanized	weak
k	15/10/2007	none	none	08/05/2017		m	05/01/2014	no	05/01/2015	survived
k	15/10/2007	none	none	08/05/2017		f	08/06/2014	yes	12/06/2014	euthanized
k	15/10/2007	none	none	08/05/2017		f	08/06/2014	yes	08/06/2015	survived
k	15/10/2007	none	none	08/05/2017		f	08/06/2014	yes	08/06/2015	survived
k	15/10/2007	none	none	08/05/2017		m	10/11/2014	no	10/11/2015	survived
k	15/10/2007	none	none	08/05/2017		m	10/11/2014	no	10/11/2015	survived
k	15/10/2007	none	none	08/05/2017		f	09/04/2015	no	09/04/2016	survived
k	15/10/2007	none	none	08/05/2017		m	09/09/2015	no	09/09/2016	survived
k	15/10/2007	none	none	08/05/2017		m	09/09/2015	no	09/09/2016	survived
k	15/10/2007	none	none	08/05/2017		m	13/02/2016	no	13/02/2016	euthanized
k	15/10/2007	none	none	08/05/2017		m	13/02/2016	no	13/02/2017	survived
k	15/10/2007	none	none	08/05/2017		f	13/02/2016	no	13/02/2017	survived
k	15/10/2007	none	none	08/05/2017		f	16/07/2016	no	16/07/2016	stillborn
k	15/10/2007	none	none	08/05/2017		f	16/07/2016	no	16/07/2017	survived
k	15/10/2007	none	none	08/05/2017		m	16/07/2016	no	16/07/2017	survived
k	15/10/2007	none	none	08/05/2017		NA	04/11/2016	no	04/11/2016	suspected miscarriage, unknown littersize
k	15/10/2007	none	none	08/05/2017		f	08/03/2017	no	08/03/2017	stillborn
k	15/10/2007	none	none	08/05/2017		f	08/03/2017	no	09/09/2017	fostered
k	15/10/2007	none	none	08/05/2017		f	08/03/2017	no	08/03/2018	survived
k	15/10/2007	none	none	08/05/2017		m	08/03/2017	no	08/03/2017	stillborn
k	15/10/2007	none	none	08/05/2017		m	08/03/2017	no	11/09/2017	found dead
l	29/03/2011	15/10/2013	10/06/2014	10/06/2014	0	m	31/08/2011	no	31/08/2012	survived
l	29/03/2011	15/10/2013	10/06/2014	10/06/2014	0	m	31/08/2011	no	31/08/2012	survived
l	29/03/2011	15/10/2013	10/06/2014	10/06/2014	0	m	30/01/2012	no	01/11/2012	euthanized
l	29/03/2011	15/10/2013	10/06/2014	10/06/2014	0	m	30/01/2012	no	30/01/2013	survived
l	29/03/2011	15/10/2013	10/06/2014	10/06/2014	0	f	16/09/2012	no	20/09/2012	euthanized
l	29/03/2011	15/10/2013	10/06/2014	10/06/2014	0	f	16/09/2012	no	28/09/2012	euthanized
l	29/03/2011	15/10/2013	10/06/2014	10/06/2014	0	m	19/02/2013	no	19/02/2014	survived
l	29/03/2011	15/10/2013	10/06/2014	10/06/2014	0	m	19/02/2013	no	19/02/2014	survived
l	29/03/2011	15/10/2013	10/06/2014	10/06/2014	0	m	27/07/2013	no	27/07/2013	euthanized
l	29/03/2011	15/10/2013	10/06/2014	10/06/2014	0	m	27/07/2013	no	14/12/2013	found dead
l	29/03/2011	15/10/2013	10/06/2014	10/06/2014	0	m	27/07/2013	no	27/07/2014	survived
m	06/12/2011	09/09/2014	11/03/2015	11/03/2015	0	f	17/08/2012	no	17/08/2012	euthanized
m	06/12/2011	09/09/2014	11/03/2015	11/03/2015	0	f	17/08/2012	no	17/08/2013	survived
m	06/12/2011	09/09/2014	11/03/2015	11/03/2015	0	m	17/08/2012	no	17/08/2013	survived
m	06/12/2011	09/09/2014	11/03/2015	11/03/2015	0	m	02/04/2013	no	02/04/2013	euthanized
m	06/12/2011	09/09/2014	11/03/2015	11/03/2015	0	f	02/04/2013	no	02/04/2013	euthanized
m	06/12/2011	09/09/2014	11/03/2015	11/03/2015	0	f	02/04/2013	no	04/12/2013	euthanized
m	06/12/2011	09/09/2014	11/03/2015	11/03/2015	0	f	05/09/2013	no	05/09/2014	survived
m	06/12/2011	09/09/2014	11/03/2015	11/03/2015	0	f	05/09/2013	no	05/09/2014	survived
m	06/12/2011	09/09/2014	11/03/2015	11/03/2015	0	m	05/09/2013	no	05/09/2013	fostered
m	06/12/2011	09/09/2014	11/03/2015	11/03/2015	0	m	08/02/2014	yes	08/02/2015	survived
m	06/12/2011	09/09/2014	11/03/2015	11/03/2015	0	f	08/02/2014	yes	13/02/2014	euthanized
m	06/12/2011	09/09/2014	11/03/2015	11/03/2015	0	f	08/02/2014	yes	08/02/2015	survived
m	06/12/2011	09/09/2014	11/03/2015	11/03/2015	0	m	14/07/2014	no	14/07/2014	euthanized
m	06/12/2011	09/09/2014	11/03/2015	11/03/2015	0	m	14/07/2014	no	14/07/2015	survived
m	06/12/2011	09/09/2014	11/03/2015	11/03/2015	0	m	14/07/2014	no	14/07/2015	survived
n	27/09/2012	none	none	15/04/2015		f	26/02/2013	no	26/02/2014	survived
n	27/09/2012	none	none	15/04/2015		f	26/02/2013	no	26/02/2014	survived
n	27/09/2012	none	none	15/04/2015		m	29/07/2013	no	29/07/2014	survived
n	27/09/2012	none	none	15/04/2015		m	29/07/2013	no	29/07/2014	survived
n	27/09/2012	none	none	15/04/2015		f	30/12/2013	no	30/12/2014	survived
n	27/09/2012	none	none	15/04/2015		f	30/12/2013	no	30/12/2014	survived
n	27/09/2012	none	none	15/04/2015		m	01/06/2014	yes	01/06/2015	survived
n	27/09/2012	none	none	15/04/2015		f	01/06/2014	yes	01/06/2015	survived
n	27/09/2012	none	none	15/04/2015		f	01/06/2014	yes	01/06/2015	survived
n	27/09/2012	none	none	15/04/2015		f	04/11/2014	yes	07/11/2014	euthanized
n	27/09/2012	none	none	15/04/2015		f	04/11/2014	yes	04/11/2015	survived
n	27/09/2012	none	none	15/04/2015		m	04/11/2014	yes	04/11/2015	survived
n	27/09/2012	none	none	15/04/2015		f	05/04/2015	no	05/04/2015	fostered
n	27/09/2012	none	none	15/04/2015		f	05/04/2015	no	05/04/2016	survived
n	27/09/2012	none	none	15/04/2015		m	05/04/2015	no	05/04/2016	survived
o	19/11/2009	17/12/2013	08/01/2014	08/01/2014	0	f	16/06/2010	no	16/06/2011	survived
o	19/11/2009	17/12/2013	08/01/2014	08/01/2014	0	m	13/11/2010	no	13/11/2011	survived
o	19/11/2009	17/12/2013	08/01/2014	08/01/2014	0	f	13/11/2010	no	13/11/2011	survived
o	19/11/2009	17/12/2013	08/01/2014	08/01/2014	0	m	02/06/2011	no	02/06/2012	survived
o	19/11/2009	17/12/2013	08/01/2014	08/01/2014	0	m	02/06/2011	no	02/06/2012	survived
o	19/11/2009	17/12/2013	08/01/2014	08/01/2014	0	m	04/11/2011	no	04/11/2012	survived
o	19/11/2009	17/12/2013	08/01/2014	08/01/2014	0	f	04/11/2011	no	04/11/2012	survived
o	19/11/2009	17/12/2013	08/01/2014	08/01/2014	0	m	09/04/2012	no	18/12/2012	found dead
o	19/11/2009	17/12/2013	08/01/2014	08/01/2014	0	f	09/04/2012	no	09/04/2013	survived
o	19/11/2009	17/12/2013	08/01/2014	08/01/2014	0	f	13/09/2012	no	13/09/2013	survived
o	19/11/2009	17/12/2013	08/01/2014	08/01/2014	0	m	18/02/2013	no	18/02/2014	survived
o	19/11/2009	17/12/2013	08/01/2014	08/01/2014	0	m	12/11/2013	no	12/11/2014	survived
o	19/11/2009	17/12/2013	08/01/2014	08/01/2014	0	f	12/11/2013	no	12/11/2014	survived
p	16/01/2013	none	none	11/04/2018		m	11/07/2013	no	11/07/2013	found dead
p	16/01/2013	none	none	11/04/2018		m	11/07/2013	no	11/07/2014	survived
p	16/01/2013	none	none	11/04/2018		f	11/12/2013	no	11/12/2014	survived
p	16/01/2013	none	none	11/04/2018		f	11/12/2013	no	11/12/2014	survived
p	16/01/2013	none	none	11/04/2018		m	11/12/2013	no	11/12/2013	euthanized
p	16/01/2013	none	none	11/04/2018		m	20/05/2014	yes	20/05/2015	survived
p	16/01/2013	none	none	11/04/2018		m	20/05/2014	yes	20/05/2015	survived
p	16/01/2013	none	none	11/04/2018		f	20/05/2014	yes	27/05/2014	euthanized
p	16/01/2013	none	none	11/04/2018		m	22/10/2014	NA	25/10/2014	euthanized
p	16/01/2013	none	none	11/04/2018		f	22/10/2014	NA	22/10/2015	survived
p	16/01/2013	none	none	11/04/2018		f	22/10/2014	NA	22/10/2015	survived
p	16/01/2013	none	none	11/04/2018		f	04/04/2015	no	04/04/2016	survived
p	16/01/2013	none	none	11/04/2018		f	05/09/2015	no	05/09/2015	euthanized
p	16/01/2013	none	none	11/04/2018		f	05/09/2015	no	05/09/2016	survived
p	16/01/2013	none	none	11/04/2018		m	05/09/2015	no	05/09/2016	survived
p	16/01/2013	none	none	11/04/2018		m	07/02/2016	no	07/02/2017	survived
p	16/01/2013	none	none	11/04/2018		f	07/02/2016	no	07/02/2017	survived
p	16/01/2013	none	none	11/04/2018		m	16/07/2016	no	16/07/2017	survived
p	16/01/2013	none	none	11/04/2018		f	16/07/2016	no	16/07/2017	survived
p	16/01/2013	none	none	11/04/2018		f	21/12/2016	no	21/12/2016	euthanized
p	16/01/2013	none	none	11/04/2018		m	21/12/2016	no	21/12/2017	survived
p	16/01/2013	none	none	11/04/2018		m	21/12/2016	no	21/12/2017	survived
p	16/01/2013	none	none	11/04/2018		m	04/11/2017	no	11/04/2018	survived
p	16/01/2013	none	none	11/04/2018		f	04/11/2017	no	11/04/2018	survived
p	16/01/2013	none	none	11/04/2018		m	11/04/2018	no	11/04/2018	NA
q	25/10/2004	none	none	17/05/2013		f	28/02/2006	no	28/02/2006	found dead
q	25/10/2004	none	none	17/05/2013		f	28/02/2006	no	28/02/2007	survived
q	25/10/2004	none	none	17/05/2013		f	28/02/2006	no	28/02/2007	survived
q	25/10/2004	none	none	17/05/2013		f	31/07/2006	yes	31/07/2007	survived
q	25/10/2004	none	none	17/05/2013		m	31/07/2006	yes	31/07/2007	survived
q	25/10/2004	none	none	17/05/2013		m	31/07/2006	yes	31/07/2007	survived
q	25/10/2004	none	none	17/05/2013		m	01/01/2007	yes	01/01/2008	survived
q	25/10/2004	none	none	17/05/2013		m	01/01/2007	yes	01/01/2008	survived
q	25/10/2004	none	none	17/05/2013		m	01/01/2007	yes	01/01/2008	survived
q	25/10/2004	none	none	17/05/2013		m	02/06/2007	yes	02/06/2008	survived
q	25/10/2004	none	none	17/05/2013		m	02/06/2007	yes	02/06/2008	survived
q	25/10/2004	none	none	17/05/2013		f	02/06/2007	yes	02/06/2008	survived
q	25/10/2004	none	none	17/05/2013		m	03/11/2007	no	03/11/2008	survived
q	25/10/2004	none	none	17/05/2013		m	03/11/2007	no	03/11/2008	survived
q	25/10/2004	none	none	17/05/2013		f	03/04/2008	yes	03/04/2009	survived
q	25/10/2004	none	none	17/05/2013		m	03/04/2008	yes	03/04/2009	survived
q	25/10/2004	none	none	17/05/2013		m	03/04/2008	yes	03/04/2009	survived
q	25/10/2004	none	none	17/05/2013		f	03/09/2008	yes	08/09/2008	euthanized
q	25/10/2004	none	none	17/05/2013		f	03/09/2008	yes	03/09/2009	survived
q	25/10/2004	none	none	17/05/2013		f	03/09/2008	yes	03/09/2009	survived
q	25/10/2004	none	none	17/05/2013		m	02/02/2009	yes	10/02/2009	euthanized
q	25/10/2004	none	none	17/05/2013		m	02/02/2009	yes	09/02/2010	survived
q	25/10/2004	none	none	17/05/2013		m	02/02/2009	yes	09/02/2010	survived
q	25/10/2004	none	none	17/05/2013		f	05/07/2009	yes	09/07/2009	euthanized
q	25/10/2004	none	none	17/05/2013		f	05/07/2009	yes	05/07/2010	survived
q	25/10/2004	none	none	17/05/2013		m	05/07/2009	yes	05/07/2010	survived
q	25/10/2004	none	none	17/05/2013		m	04/12/2009	yes	11/12/2009	euthanized
q	25/10/2004	none	none	17/05/2013		f	04/12/2009	yes	04/12/2010	survived
q	25/10/2004	none	none	17/05/2013		f	04/12/2009	yes	04/12/2010	survived
q	25/10/2004	none	none	17/05/2013		f	04/05/2010	no	04/05/2011	survived
q	25/10/2004	none	none	17/05/2013		f	04/05/2010	no	04/05/2011	survived
q	25/10/2004	none	none	17/05/2013		m	03/10/2010	no	06/12/2010	euthanized
q	25/10/2004	none	none	17/05/2013		m	03/10/2010	no	12/01/2011	euthanized
q	25/10/2004	none	none	17/05/2013		m	04/03/2011	yes	07/03/2011	euthanized
q	25/10/2004	none	none	17/05/2013		m	04/03/2011	yes	04/03/2012	survived
q	25/10/2004	none	none	17/05/2013		m	04/03/2011	yes	04/03/2012	survived
q	25/10/2004	none	none	17/05/2013		m	02/08/2011	no	02/08/2012	survived
q	25/10/2004	none	none	17/05/2013		m	02/08/2011	no	04/08/2011	euthanized
q	25/10/2004	none	none	17/05/2013		f	02/08/2011	no	02/08/2011	stillborn
q	25/10/2004	none	none	17/05/2013		f	02/08/2011	no	02/08/2012	survived
q	25/10/2004	none	none	17/05/2013		m	03/01/2012	no	03/01/2013	survived
q	25/10/2004	none	none	17/05/2013		f	03/01/2012	no	03/01/2013	survived
q	25/10/2004	none	none	17/05/2013		m	03/06/2012	no	03/06/2012	euthanized
q	25/10/2004	none	none	17/05/2013		m	03/06/2012	no	03/06/2013	survived
q	25/10/2004	none	none	17/05/2013		m	03/06/2012	no	03/06/2013	survived
q	25/10/2004	none	none	17/05/2013		m	03/11/2012	no	03/11/2012	stillborn
q	25/10/2004	none	none	17/05/2013		m	03/11/2012	no	03/11/2012	stillborn
q	25/10/2004	none	none	17/05/2013		f	03/11/2012	no	12/11/2012	euthanized
q	25/10/2004	none	none	17/05/2013		f	08/04/2013	no	08/04/2013	stillborn
q	25/10/2004	none	none	17/05/2013		f	08/04/2013	no	14/04/2013	euthanized
q	25/10/2004	none	none	17/05/2013		f	08/04/2013	no	08/04/2014	survived
r	24/12/2009	none	none	14/07/2015		m	04/05/2010	no	04/05/2011	survived
r	24/12/2009	none	none	14/07/2015		m	04/05/2010	no	04/05/2011	survived
r	24/12/2009	none	none	14/07/2015		m	04/10/2010	no	04/10/2011	survived
r	24/12/2009	none	none	14/07/2015		f	04/10/2010	no	01/11/2010	found dead
r	24/12/2009	none	none	14/07/2015		f	24/05/2011	no	24/05/2012	survived
r	24/12/2009	none	none	14/07/2015		f	24/05/2011	no	24/05/2012	survived
r	24/12/2009	none	none	14/07/2015		m	29/10/2011	no	29/10/2012	survived
r	24/12/2009	none	none	14/07/2015		f	29/10/2011	no	16/12/2011	euthanized
r	24/12/2009	none	none	14/07/2015		m	02/06/2012	no	02/06/2013	survived
r	24/12/2009	none	none	14/07/2015		m	02/06/2012	no	02/06/2013	survived
r	24/12/2009	none	none	14/07/2015		m	17/03/2013	no	17/03/2014	survived
r	24/12/2009	none	none	14/07/2015		f	17/03/2013	no	17/03/2014	survived
r	24/12/2009	none	none	14/07/2015		m	19/08/2013	no	19/08/2014	survived
r	24/12/2009	none	none	14/07/2015		f	19/08/2013	no	19/08/2014	survived
r	24/12/2009	none	none	14/07/2015		m	30/01/2014	no	30/01/2015	survived
r	24/12/2009	none	none	14/07/2015		f	30/01/2014	no	30/01/2015	survived
r	24/12/2009	none	none	14/07/2015		m	14/07/2014	no	14/07/2015	survived
r	24/12/2009	none	none	14/07/2015		f	14/07/2014	no	14/07/2015	survived
r	24/12/2009	none	none	14/07/2015		m	18/12/2014	no	18/12/2015	survived
r	24/12/2009	none	none	14/07/2015		m	18/12/2014	no	18/12/2015	survived
r	24/12/2009	none	none	14/07/2015		m	25/05/2015	no	25/05/2016	survived
r	24/12/2009	none	none	14/07/2015		f	25/05/2015	no	25/05/2016	survived
r	24/12/2009	none	none	14/07/2015		f	29/10/2015	no	29/10/2016	survived	breeding male euthanized 14.07.2015
s	07/01/2008	none	none	11/02/2014		m	13/07/2008	no	13/07/2009	survived
s	07/01/2008	none	none	11/02/2014		f	13/07/2008	no	13/07/2009	survived
s	07/01/2008	none	none	11/02/2014		m	09/12/2008	yes	13/12/2008	euthanized
s	07/01/2008	none	none	11/02/2014		m	09/12/2008	yes	27/12/2008	found dead
s	07/01/2008	none	none	11/02/2014		f	09/12/2008	yes	09/12/2009	survived
s	07/01/2008	none	none	11/02/2014		f	10/05/2009	yes	14/05/2009	euthanized
s	07/01/2008	none	none	11/02/2014		f	10/05/2009	yes	10/05/2010	survived
s	07/01/2008	none	none	11/02/2014		f	10/05/2009	yes	10/05/2010	survived
s	07/01/2008	none	none	11/02/2014		m	08/10/2009	yes	08/10/2010	survived
s	07/01/2008	none	none	11/02/2014		m	08/10/2009	yes	15/10/2009	found dead
s	07/01/2008	none	none	11/02/2014		f	08/10/2009	yes	12/10/2009	found dead
s	07/01/2008	none	none	11/02/2014		f	12/03/2010	yes	17/03/2010	euthanized
s	07/01/2008	none	none	11/02/2014		f	12/03/2010	yes	12/03/2011	survived
s	07/01/2008	none	none	11/02/2014		m	12/03/2010	yes	12/03/2011	survived
s	07/01/2008	none	none	11/02/2014		m	10/08/2010	yes	10/08/2011	survived
s	07/01/2008	none	none	11/02/2014		f	10/08/2010	yes	10/08/2011	survived
s	07/01/2008	none	none	11/02/2014		f	10/08/2010	yes	10/08/2011	survived
s	07/01/2008	none	none	11/02/2014		f	15/02/2011	no	12/10/2011	euthanized
s	07/01/2008	none	none	11/02/2014		f	15/02/2011	no	12/10/2011	euthanized
s	07/01/2008	none	none	11/02/2014		m	11/07/2011	no	11/07/2011	stillborn
s	07/01/2008	none	none	11/02/2014		f	11/07/2011	no	11/07/2012	survived
s	07/01/2008	none	none	11/02/2014		f	11/07/2011	no	11/07/2012	survived
s	07/01/2008	none	none	11/02/2014		m	13/12/2011	no	13/12/2011	stillborn
s	07/01/2008	none	none	11/02/2014		m	13/12/2011	no	19/10/2012	euthanized
s	07/01/2008	none	none	11/02/2014		f	13/12/2011	no	13/12/2012	survived
s	07/01/2008	none	none	11/02/2014		m	02/09/2012	yes	02/09/2013	survived
s	07/01/2008	none	none	11/02/2014		m	02/09/2012	yes	02/09/2013	survived
s	07/01/2008	none	none	11/02/2014		m	02/09/2012	yes	06/09/2012	euthanized
s	07/01/2008	none	none	11/02/2014		f	02/09/2012	yes	02/09/2012	euthanized
s	07/01/2008	none	none	11/02/2014		m	02/02/2013	no	02/02/2013	euthanized
s	07/01/2008	none	none	11/02/2014		m	02/02/2013	no	02/02/2014	survived
s	07/01/2008	none	none	11/02/2014		f	02/02/2013	no	20/11/2013	euthanized
s	07/01/2008	none	none	11/02/2014		f	09/07/2013	no	09/07/2013	euthanized
s	07/01/2008	none	none	11/02/2014		f	09/07/2013	no	09/07/2014	survived
s	07/01/2008	none	none	11/02/2014		f	09/07/2013	no	09/07/2014	survived
s	07/01/2008	none	none	11/02/2014		m	10/12/2013	no	09/05/2014	euthanized
s	07/01/2008	none	none	11/02/2014		f	10/12/2013	no	10/12/2014	survived
s	07/01/2008	none	none	11/02/2014		m	09/05/2014	no	09/05/2015	survived	breeding male euthanized 11.02.2014
s	07/01/2008	none	none	11/02/2014		f	09/05/2014	no	09/05/2015	survived	breeding male euthanized 11.02.2014
t	21/02/2012	26/05/2017	25/07/2017	25/07/2017	0	m	24/07/2012	no	24/07/2012	euthanized
t	21/02/2012	26/05/2017	25/07/2017	25/07/2017	0	m	24/07/2012	no	24/07/2013	survived
t	21/02/2012	26/05/2017	25/07/2017	25/07/2017	0	f	24/07/2012	no	24/07/2013	survived
t	21/02/2012	26/05/2017	25/07/2017	25/07/2017	0	m	22/12/2012	no	22/12/2013	survived
t	21/02/2012	26/05/2017	25/07/2017	25/07/2017	0	f	22/12/2012	no	22/12/2013	survived
t	21/02/2012	26/05/2017	25/07/2017	25/07/2017	0	m	23/05/2013	no	23/05/2014	survived
t	21/02/2012	26/05/2017	25/07/2017	25/07/2017	0	m	23/05/2013	no	23/05/2014	survived
t	21/02/2012	26/05/2017	25/07/2017	25/07/2017	0	f	23/05/2013	no	23/05/2013	stillborn
t	21/02/2012	26/05/2017	25/07/2017	25/07/2017	0	m	28/11/2013	no	28/11/2013	euthanized
t	21/02/2012	26/05/2017	25/07/2017	25/07/2017	0	m	28/11/2013	no	12/12/2013	euthanized
t	21/02/2012	26/05/2017	25/07/2017	25/07/2017	0	m	28/11/2013	no	28/11/2014	survived
t	21/02/2012	26/05/2017	25/07/2017	25/07/2017	0	m	28/04/2014	no	01/05/2014	euthanized
t	21/02/2012	26/05/2017	25/07/2017	25/07/2017	0	f	28/04/2014	no	28/04/2015	survived
t	21/02/2012	26/05/2017	25/07/2017	25/07/2017	0	m	27/09/2014	yes	04/10/2014	found dead
t	21/02/2012	26/05/2017	25/07/2017	25/07/2017	0	m	27/09/2014	yes	27/09/2015	survived
t	21/02/2012	26/05/2017	25/07/2017	25/07/2017	0	m	27/09/2014	yes	27/09/2015	survived
t	21/02/2012	26/05/2017	25/07/2017	25/07/2017	0	f	26/02/2015	no	26/02/2016	survived
t	21/02/2012	26/05/2017	25/07/2017	25/07/2017	0	f	26/02/2015	no	26/02/2016	survived
t	21/02/2012	26/05/2017	25/07/2017	25/07/2017	0	m	26/02/2015	no	26/02/2015	stillborn
t	21/02/2012	26/05/2017	25/07/2017	25/07/2017	0	m	28/07/2015	no	28/07/2015	stillborn
t	21/02/2012	26/05/2017	25/07/2017	25/07/2017	0	f	28/07/2015	no	28/07/2016	survived
t	21/02/2012	26/05/2017	25/07/2017	25/07/2017	0	f	28/07/2015	no	28/07/2016	survived
t	21/02/2012	26/05/2017	25/07/2017	25/07/2017	0	m	26/12/2015	no	26/12/2015	euthanized
t	21/02/2012	26/05/2017	25/07/2017	25/07/2017	0	m	26/12/2015	no	26/12/2016	survived
t	21/02/2012	26/05/2017	25/07/2017	25/07/2017	0	f	26/12/2015	no	26/12/2016	survived
t	21/02/2012	26/05/2017	25/07/2017	25/07/2017	0	f	27/05/2016	yes	27/05/2017	survived
t	21/02/2012	26/05/2017	25/07/2017	25/07/2017	0	f	27/05/2016	yes	27/05/2017	survived
t	21/02/2012	26/05/2017	25/07/2017	25/07/2017	0	m	27/05/2016	yes	02/06/2016	euthanized
t	21/02/2012	26/05/2017	25/07/2017	25/07/2017	0	f	29/10/2016	yes	29/10/2017	survived
t	21/02/2012	26/05/2017	25/07/2017	25/07/2017	0	m	29/10/2016	yes	31/10/2016	euthanized
t	21/02/2012	26/05/2017	25/07/2017	25/07/2017	0	m	29/10/2016	yes	29/10/2017	survived
t	21/02/2012	26/05/2017	25/07/2017	25/07/2017	0	m	29/03/2017	no	29/03/2017	stillborn
t	21/02/2012	26/05/2017	25/07/2017	25/07/2017	0	m	29/03/2017	no	29/03/2018	survived
t	21/02/2012	26/05/2017	25/07/2017	25/07/2017	0	m	29/03/2017	no	29/03/2018	survived
u	02/02/2012	none	none	01/10/2013		m	16/11/2012	no	23/09/2013	euthanized
u	02/02/2012	none	none	01/10/2013		m	16/11/2012	no	23/09/2013	euthanized
u	02/02/2012	none	none	01/10/2013		m	21/04/2013	no	21/04/2014	survived
u	02/02/2012	none	none	01/10/2013		f	21/04/2013	no	06/03/2014	euthanized
u	02/02/2012	none	none	01/10/2013		m	21/09/2013	no	01/10/2013	euthanized	breeding female euthanized 01.10.2013, hence infants also euthanized
u	02/02/2012	none	none	01/10/2013		f	21/09/2013	no	01/10/2013	euthanized	breeding female euthanized 01.10.2013, hence infants also euthanized
