# Supplementary material for: Linking personality traits and reproductive success in common marmoset (Callithrix jacchus)
Source: Sci Rep. 2022 Aug 3;12:13341. doi: 10.1038/s41598-022-16339-4 (PMC9349211; doi:10.1038/s41598-022-16339-4)
Supplement: Supplementary file 1 — Supplementary Information. [file 41598_2022_16339_MOESM1_ESM.zip › masilkova-et-al_sem/Masilkova-et-al_SEM_table S1.xlsx]

## Sheet: Table S1_AICc_models
	Probability of long IBI (Plong)				Duration of short IBI (LIBI(short))				Duration of long IBI (LIBI(long))				Litter size (B)				Offspring survival probability (s)				Fecundity rate (R1)				Fecundity rate (R2)
model	∆AICc	df	w(AICc)	rank	∆AICc	df	w(AICc)	rank	∆AICc	df	w(AICc)	rank	∆AICc	df	w(AICc)	rank	∆AICc	df	w(AICc)	rank	∆AICc	df	w(AICc)	rank	∆AICc	df	w(AICc)	rank
(baseline)	7.46019	3	0.00989322	9	3.78053	4	0.0258592	11	13.6505	4	<0.001	36	2.98658	6	0.0352309	7	1.13215	5	0.0573039	2	9.47951	3	0.00483415	8	8.47278	3	0.00914065	6
agF	0	4	0.412379	1	0	5	0.171216	1	6.67225	5	0.00893232	14	3.39903	7	0.0286655	9	2.62584	6	0.027154	13	12.4247	4	0.00110863	23	11.2758	4	0.00225061	18
agM	8.44535	4	0.00604522	15	5.74873	5	0.00966551	33	8.53322	5	0.00352257	23	4.75778	7	0.0145315	24	3.17253	6	0.0206596	28	12.212	4	0.00123298	22	11.5082	4	0.0020037	25
ag	8.64807	4	0.00546252	16	3.73179	5	0.026497	10	7.5491	5	0.00576181	16	5.06644	7	0.0124534	29	3.04894	6	0.0219766	22	12.5169	4	0.00105865	27	11.5153	4	0.00199667	26
∆ag	2.44768	4	0.12128	3	5.68795	5	0.00996375	31	9.8959	5	0.00178221	35	3.69868	7	0.024677	11	2.92292	6	0.0234058	19	12.1871	4	0.00124849	21	11.3453	4	0.00217376	19
ag + ∆ag	1.12447	5	0.235029	2	3.70896	6	0.0268012	9	3.47105	6	0.0442686	5	5.3004	8	0.0110785	34	4.66809	7	0.00978059	36	15.6626	5	<0.001	36	14.7693	5	<0.001	35
|∆ag|	9.5334	4	0.0035087	30	5.35979	5	0.0117403	23	5.88879	5	0.0132157	12	4.66488	7	0.0152225	21	0	6	0.100932	1	11.9059	4	0.00143694	19	11.5557	4	0.00195673	28
ag + |∆ag|	10.6968	5	0.00196115	34	5.57269	6	0.0105548	29	0	6	0.251088	1	4	8	0.005	36	1.92986	7	0.0384561	6	15.375	5	<0.001	35	15.011	5	<0.001	36
asF	9.52138	4	0.00352985	27	4.18577	5	0.0211163	14	8.48719	5	0.00360459	19	3.5242	7	0.0269265	10	2.88001	6	0.0239134	17	11.0671	4	0.00218564	14	10.6172	4	0.00312844	11
asM	8.80231	4	0.00505709	17	1.2658	5	0.0909243	3	8.54822	5	0.00349626	25	4.70641	7	0.0149096	22	2.29286	6	0.032073	8	12.4808	4	0.00107795	24	11.4048	4	0.00211008	20
as	9.11247	4	0.00433061	23	1.78818	5	0.0700241	4	8.67092	5	0.00328821	30	3.81943	7	0.0232312	14	2.37879	6	0.0307241	9	11.8411	4	0.00148422	17	10.9325	4	0.00267216	13
∆as	8.99711	4	0.00458774	21	4.98813	5	0.0141379	20	9.19567	5	0.00252936	32	4.97094	7	0.0130625	26	2.93425	6	0.0232736	20	12.1137	4	0.00129511	20	11.4424	4	0.00207072	22
as + ∆as	10.8628	5	0.00180493	36	3.57146	6	0.0287087	8	4.39709	6	0.0278618	9	5.61824	8	0.00945071	35	4.32741	7	0.0115969	33	14.536	5	<0.001	33	14.1095	5	0.000545738	32
|∆as|	8.89717	4	0.00482281	19	2.05762	5	0.0611982	5	7.81316	5	0.00504915	18	3.83326	7	0.0230711	15	3.08714	6	0.0215607	24	12.5674	4	<0.001	30	11.4763	4	0.00203601	24
as + |∆as|	10.804	5	0.00185878	35	1.23458	6	0.0923546	2	2.99132	6	0.0562688	4	5.14165	8	0.0119937	31	4.1987	7	0.0123678	31	15.3347	5	<0.001	34	14.2798	5	0.000501193	34
coF	6.433	4	0.0165344	6	3.1073	5	0.0362078	6	8.52679	5	0.00353392	21	4.74307	7	0.0146388	23	2.95446	6	0.0230396	21	12.4978	4	0.00106882	26	11.5608	4	0.00195175	30
coM	8.37211	4	0.00627072	14	5.44689	5	0.01124	27	8.50949	5	0.00356462	20	0	7	0.156838	1	2.79692	6	0.0249278	15	9.07481	4	0.00591832	6	10.7853	4	0.00287626	12
co	9.26037	4	0.00402192	25	4.39056	5	0.0190611	17	8.60446	5	0.00339931	27	3.89299	7	0.0223922	16	2.57877	6	0.0278007	11	10.9758	4	0.00228773	13	10.9841	4	0.00260408	14
∆co	5.25998	4	0.029724	5	5.48939	5	0.0110037	28	9.68295	5	0.00198243	34	0.793458	7	0.105476	2	3.16185	6	0.0207702	27	10.864	4	0.00241931	12	11.2679	4	0.00225956	17
co + ∆co	7.18286	5	0.0113647	7	6.09376	6	0.00813397	35	4.83593	6	0.0223726	11	1.61334	8	0.0700031	3	4.628	7	0.00997863	35	12.525	5	0.00105437	28	14.2048	5	0.000520333	33
|∆co|	5.25022	4	0.0298693	4	5.43954	5	0.0112814	25	8.69947	5	0.0032416	31	4.84111	7	0.0139385	25	3.17862	6	0.0205968	29	10.8381	4	0.00245079	11	9.75226	4	0.00482103	8
co + |∆co|	7.32057	5	0.0106085	8	5.67861	6	0.0100104	30	3.64955	6	0.0404888	6	5.15607	8	0.0119076	32	4.51004	7	0.0105848	34	10.2624	5	0.00326832	9	11.4471	5	0.00206587	23
inF	9.5321	4	0.00351098	29	5.2301	5	0.0125269	21	8.54632	5	0.00349958	24	3.31865	7	0.029841	8	2.21554	6	0.0333373	7	0	4	0.553056	1	0	4	0.632146	1
inM	7.48323	4	0.00977988	10	3.1487	5	0.0354661	7	8.60737	5	0.00339436	28	5.11123	7	0.0121776	30	3.05474	6	0.0219129	23	12.4869	4	0.00107465	25	11.5587	4	0.00195382	29
in	8.87244	4	0.00488283	18	4.07743	5	0.0222917	12	8.64408	5	0.00333264	29	4.59312	7	0.0157785	20	2.5295	6	0.0284941	10	9.378	4	0.00508584	7	7.90945	4	0.0121144	5
∆in	7.79626	4	0.00836295	12	5.44153	5	0.0112702	26	9.48552	5	0.00218812	33	3.70352	7	0.0246173	13	2.82291	6	0.0246061	16	4.0012	4	0.0748031	3	5.12284	4	0.0487985	3
in + ∆in	9.16783	5	0.00421237	24	5.80765	6	0.00938491	34	4.66065	6	0.0244218	10	5.178	8	0.0117777	33	4.26802	7	0.0119465	32	1.27816	5	0.29189	2	2.12938	5	0.217986	2
|∆in|	8.93044	4	0.00474325	20	4.29924	5	0.0199516	15	8.58681	5	0.00342944	26	2.25346	7	0.0508297	4	2.59882	6	0.0275234	12	8.37821	4	0.00838427	5	11.4244	4	0.00208945	21
in + |∆in|	10.4067	5	0.00226731	33	4.68316	6	0.0164668	18	3.76573	6	0.0382039	7	3.69968	8	0.0246646	12	4.12218	7	0.0128501	30	6.89136	5	0.0176331	4	11.1056	5	0.00245061	15
paF	9.3239	4	0.00389617	26	5.41904	5	0.0113977	24	4.00547	5	0.0338883	8	2.94316	7	0.0360041	6	1.32017	6	0.0521624	3	12.5667	4	0.00103261	29	10.5123	4	0.00329684	10
paM	7.76619	4	0.00848964	11	4.1535	5	0.0214597	13	8.53159	5	0.00352544	22	3.92662	7	0.0220189	17	3.10629	6	0.0213554	25	10.2696	4	0.00325651	10	9.83068	4	0.00463567	9
pa	8.26717	4	0.0066085	13	4.89349	5	0.014823	19	6.63304	5	0.00910918	13	2.42578	7	0.0466335	5	2.71623	6	0.0259541	14	11.6115	4	0.00166479	16	11.5387	4	0.0019734	27
∆pa	9.05305	4	0.00446121	22	5.70161	5	0.0098959	32	7.19597	5	0.0068745	15	5.01048	7	0.0128067	28	1.37145	6	0.0508418	5	11.2133	4	0.00203159	15	7.79675	4	0.0128166	4
pa + ∆pa	9.84811	5	0.00299783	31	6.79237	6	0.00573588	36	0.222764	6	0.224622	2	4.50129	8	0.0165199	18	2.91979	7	0.0234425	18	13.6803	5	0.000591741	31	11.2442	5	0.00228652	16
|∆pa|	9.52315	4	0.00352672	28	4.36362	5	0.0193196	16	7.79637	5	0.00509172	17	4.98576	7	0.012966	27	1.33702	6	0.0517248	4	11.8822	4	0.00145403	18	9.33536	4	0.0059384	7
pa + |∆pa|	10.3647	5	0.00231543	32	5.26514	6	0.0123093	22	1.33363	6	0.128894	3	4.55965	8	0.0160448	19	3.1425	7	0.0209721	26	14.1807	5	<0.001	32	12.7279	5	0.00108888	31
