# Supplementary material for: Linking personality traits and reproductive success in common marmoset (Callithrix jacchus)
Source: Sci Rep. 2022 Aug 3;12:13341. doi: 10.1038/s41598-022-16339-4 (PMC9349211; doi:10.1038/s41598-022-16339-4)
Supplement: Supplementary file 1 — Supplementary Information. [file 41598_2022_16339_MOESM1_ESM.zip › masilkova-et-al_sem/Masilkova-et-al_SEM_table S2.xlsx]

## Sheet: Table S2_conditional_models
	Probability of long IBI (Plong)				Duration of short IBI (LIBI(short))				Duration of long IBI (LIBI(long))				Litter size (B)				Offspring survival probability (s)				Fecundity rate (R1)				Fecundity rate (R2)
explanatory variable	β	SE	2.5% CI	97.5% CI	β	SE	2.5% CI	97.5% CI	β	SE	2.5% CI	97.5% CI	β	SE	2.5% CI	97.5% CI	β	SE	2.5% CI	97.5% CI	β	SE	2.5% CI	97.5% CI	β	SE	2.5% CI	97.5% CI
(intercept)	-0.629686	0.340301	-1.29666	0.0372918	151.502	0.857673	149.821	153.183	217.864	42.4915	134.582	301.146	-	-	-	-	3.30994	0.54134	2.24893	4.37094	1.26437	0.113811	1.04131	1.48744	0.951634	0.13369	0.689606	1.21366
agF	-0.765182	0.26053	-1.27581	-0.254553	-1.31287	0.554274	-2.39922	-0.226509	-	-	-	-	0.555027	0.412711	-0.253872	1.36393	0.107862	0.145632	-0.177571	0.393294	-	-	-	-	-	-	-	-
agM	-	-	-	-	-0.00643705	0.437333	-0.863594	0.85072	-	-	-	-	-0.180261	0.297109	-0.762584	0.402063	-0.00803786	0.103253	-0.210409	0.194334	-	-	-	-	-	-	-	-
ag	-0.382617	0.215487	-0.804965	0.0397304	-0.770954	0.516719	-1.7837	0.241796	22.9578	21.7349	-19.6418	65.5575	0.167901	0.358452	-0.534652	0.870454	0.0432745	0.113296	-0.178781	0.26533	-	-	-	-	-	-	-	-
∆ag	0.301063	0.113332	0.078936	0.52319	0.371349	0.231813	-0.0829969	0.825695	-7.74878	12.802	-32.8403	17.3427	-0.198491	0.156369	-0.504968	0.107986	-0.0324693	0.0592701	-0.148637	0.0836979	-	-	-	-	-	-	-	-
|∆ag|	-	-	-	-	0.268488	0.390572	-0.497019	1.034	31.631	18.6098	-4.84354	68.1056	-0.182859	0.266233	-0.704665	0.338948	0.167059	0.0955215	-0.0201596	0.354278	-	-	-	-	-	-	-	-
asF	-	-	-	-	-0.568994	0.580698	-1.70714	0.569152	-	-	-	-	0.221756	0.341032	-0.446654	0.890166	0.109624	0.11628	-0.118281	0.337529	-	-	-	-	-	-	-	-
asM	-	-	-	-	-0.976511	0.456209	-1.87066	-0.0823576	-	-	-	-	0.502895	0.395252	-0.271785	1.27758	0.0762773	0.139668	-0.197467	0.350021	-	-	-	-	-	-	-	-
as	-	-	-	-	-0.849672	0.486169	-1.80255	0.103203	1.50566	22.9675	-43.5098	46.5211	0.384966	0.348671	-0.298417	1.06835	0.104343	0.116502	-0.123996	0.332682	-	-	-	-	-	-	-	-
∆as	-	-	-	-	-0.312272	0.349019	-0.996337	0.371793	-5.66852	16.3543	-37.7224	26.3853	-0.118234	0.24898	-0.606227	0.369759	0.0409764	0.0943368	-0.14392	0.225873	-	-	-	-	-	-	-	-
|∆as|	-	-	-	-	0.879152	0.567571	-0.233268	1.99157	18.2723	27.4641	-35.5563	72.1008	-0.430679	0.405126	-1.22471	0.363352	0.0489651	0.133581	-0.212849	0.310779	-	-	-	-	-	-	-	-
coF	-	-	-	-	-0.756399	0.48694	-1.71078	0.197986	-	-	-	-	0.215358	0.34492	-0.460672	0.891389	-0.0585695	0.124705	-0.302987	0.185848	-	-	-	-	-	-	-	-
coM	-	-	-	-	0.0226748	0.507907	-0.972805	1.01815	-	-	-	-	-0.761045	0.337578	-1.42269	-0.0994032	-0.0708683	0.115169	-0.296596	0.15486	-	-	-	-	-	-	-	-
co	-	-	-	-	-0.548515	0.523678	-1.5749	0.477874	0.694903	25.0374	-48.3776	49.7674	-0.399579	0.348334	-1.0823	0.283142	-0.0998416	0.127779	-0.350284	0.1506	-	-	-	-	-	-	-	-
∆co	0.212706	0.102552	0.0117082	0.413703	0.292231	0.26215	-0.221572	0.806035	-6.24171	11.4657	-28.7141	16.2306	-0.364215	0.171822	-0.700981	-0.0274497	-0.00681239	0.0617743	-0.127888	0.114263	-	-	-	-	-	-	-	-
|∆co|	0.363297	0.172792	0.0246301	0.701963	-0.19426	0.520481	-1.21438	0.825863	0.45058	24.7235	-48.0065	48.9077	-0.250025	0.349899	-0.935815	0.435764	-0.0135448	0.108383	-0.225972	0.198882	-	-	-	-	-	-	-	-
inF	-	-	-	-	-0.198627	0.525196	-1.22799	0.830738	-	-	-	-	0.482098	0.351195	-0.20623	1.17043	0.106916	0.108745	-0.10622	0.320051	0.17462	0.0482038	0.0801421	0.269098	0.200684	0.0557187	0.0914776	0.309891
inM	-	-	-	-	-0.751842	0.486745	-1.70584	0.202161	-	-	-	-	-0.0404642	0.352123	-0.730612	0.649683	0.0401105	0.114189	-0.183696	0.263917	-	-	-	-	-	-	-	-
in	-	-	-	-	-0.572654	0.483824	-1.52093	0.375623	4.01965	22.7251	-40.5208	48.5601	0.264807	0.324795	-0.37178	0.901394	0.0801112	0.102375	-0.120539	0.280762	0.101825	0.0446682	0.0142765	0.189373	0.125906	0.0543407	0.0194005	0.232412
∆in	-	-	-	-	-0.298826	0.324393	-0.934625	0.336973	3.1568	14.7571	-25.7665	32.0801	-0.276306	0.226113	-0.71948	0.166867	-0.0457486	0.0784829	-0.199572	0.108075	-0.0954329	0.0294622	-0.153178	-0.0376881	-0.105268	0.0358116	-0.175457	-0.0350782
|∆in|	-	-	-	-	0.519561	0.456448	-0.375061	1.41418	-10.6957	20.0541	-50.001	28.6096	0.54182	0.315849	-0.0772325	1.16087	-0.0781595	0.106372	-0.286645	0.130326	-	-	-	-	-	-	-	-
paF	-	-	-	-	0.0644348	0.512191	-0.93944	1.06831	-43.8089	20.2946	-83.5855	-4.03227	-0.49482	0.331247	-1.14405	0.154413	0.146998	0.108135	-0.0649433	0.358938	-	-	-	-	-	-	-	-
paM	-	-	-	-	0.569748	0.511025	-0.431842	1.57134	-	-	-	-	-0.382738	0.343415	-1.05582	0.290342	-0.0285865	0.106567	-0.237455	0.180282	-	-	-	-	-	-	-	-
pa	-	-	-	-	0.408896	0.493469	-0.558285	1.37608	-28.661	20.3177	-68.483	11.1611	-0.532137	0.31765	-1.15472	0.090447	0.0655589	0.103417	-0.137135	0.268253	-	-	-	-	-	-	-	-
∆pa	-	-	-	-	0.255215	0.323431	-0.378697	0.889128	21.06	13.6087	-5.61248	47.7325	0.066204	0.213675	-0.352591	0.484999	-0.0927993	0.0696157	-0.229244	0.043645	-	-	-	-	-	-	-	-
|∆pa|	-	-	-	-	-0.520176	0.426271	-1.35565	0.3153	-16.2784	20.0813	-55.637	23.0801	-0.0745291	0.292719	-0.648249	0.49919	0.118283	0.0902965	-0.0586949	0.295261	-	-	-	-	-	-	-	-
log10(litter number N)	-2.3091	0.545274	-3.37781	-1.24038	2.78838	0.52155	1.76616	3.81059	36.4902	23.6369	-9.83733	82.8177	1.03328	0.44604	0.159055	1.9075	NA				NA				NA
litter number N	NA				NA				NA				NA				0.0183041	0.0237264	-0.0281988	0.0648071	NA				NA
litter size B	NA				NA				NA				NA				-0.833355	0.183399	-1.19281	-0.4739	NA				NA
pair duration D	NA				NA				NA				NA				NA				0.072	0.021	0.031	0.114	0.0668427	0.0247003	0.018431	0.115254
supplementary feeding F	NA				NA				NA				NA				0.0251024	0.226447	-0.418726	0.468931	NA				NA
